# Supplementary material for: CDC42 supports HBV entry by NTCP translocation to the plasma membrane and macropinocytosis
Source: EMBO Rep. 2025 Sep 15;26(21):5239–69. doi: 10.1038/s44319-025-00581-8 (PMC12592336; doi:10.1038/s44319-025-00581-8)
Supplement: Supplementary file 2 — Source data Fig. 1 [file 44319_2025_581_MOESM2_ESM.zip]

Archive with 25 entries (15 files):
- 1 J/
- 1 J/PHH HBeAg.xlsx
- 1 A/
- 1 A/CDC42 input.tif
- 1 A/CDC42-GTP.tif
- 1 A/Flag.tif
- 1 A/GAPDH.tif
- 1 B/
- 1 B/HBV DNA southern.tif
- 1 C/
- 1 C/intracellular and secreted HBV DNA.xlsx
- 1 D/
- 1 D/cccDNA.xlsx
- 1 E/
- 1 E/HBeAg.xlsx
- 1 F/
- 1 F/CDC42 input.tif
- 1 F/CDC42-GTP.tif
- 1 F/GAPDH.tif
- 1 G/
- 1 G/HBV DNA southern.tif
- 1 H/
- 1 H/PHH intracellular and secreted HBV DNA.xlsx
- 1 I/
- 1 I/PHH cccDNA.xlsx
