# Supplementary material for: CDC42 supports HBV entry by NTCP translocation to the plasma membrane and macropinocytosis
Source: EMBO Rep. 2025 Sep 15;26(21):5239–69. doi: 10.1038/s44319-025-00581-8 (PMC12592336; doi:10.1038/s44319-025-00581-8)
Supplement: Supplementary file 2 — Source data Fig. 1 [file 44319_2025_581_MOESM2_ESM.zip › 1 J/PHH HBeAg.xlsx]

## Sheet: Sheet1
	Untreated			Bradykinin			ML141
3	0.952381	0.904762	1.14286	1.47619	1.57143	1.43333	0.995238	1.05714	0.961905
5	3.19048	3.23809	3.61905	4.38095	3.95238	3.71429	2.42857	2.90476	2.19048
7	8.47619	8.85714	9.95238	10.381	12.0952	11.5714	5.09524	5.57143	5.19017
