# Supplementary material for: CDC42 supports HBV entry by NTCP translocation to the plasma membrane and macropinocytosis
Source: EMBO Rep. 2025 Sep 15;26(21):5239–69. doi: 10.1038/s44319-025-00581-8 (PMC12592336; doi:10.1038/s44319-025-00581-8)
Supplement: Supplementary file 2 — Source data Fig. 1 [file 44319_2025_581_MOESM2_ESM.zip › 1 C/intracellular and secreted HBV DNA.xlsx]

## Sheet: Sheet1
	Vector			CDC42-CA			CDC42-DN
Intracellular HBV DNA	0.998698	0.996682	1.00263	1.77313	1.74355	1.90475	0.236771	0.256544	0.235494
Secreted HBV DNA	0.965693	0.912899	1.12141	1.85711	1.83003	1.66468	0.503321	0.478736	0.489805
