# Supplementary material for: CDC42 supports HBV entry by NTCP translocation to the plasma membrane and macropinocytosis
Source: EMBO Rep. 2025 Sep 15;26(21):5239–69. doi: 10.1038/s44319-025-00581-8 (PMC12592336; doi:10.1038/s44319-025-00581-8)
Supplement: Supplementary file 2 — Source data Fig. 1 [file 44319_2025_581_MOESM2_ESM.zip › 1 D/cccDNA.xlsx]

## Sheet: Sheet1
	Vector			CDC42-CA			CDC42-DN
cccDNA	1.153	1.035	0.8128	2.219	1.566	1.71	0.5	0.7746	0.6718
