# Supplementary material for: CDC42 supports HBV entry by NTCP translocation to the plasma membrane and macropinocytosis
Source: EMBO Rep. 2025 Sep 15;26(21):5239–69. doi: 10.1038/s44319-025-00581-8 (PMC12592336; doi:10.1038/s44319-025-00581-8)
Supplement: Supplementary file 2 — Source data Fig. 1 [file 44319_2025_581_MOESM2_ESM.zip › 1 E/HBeAg.xlsx]

## Sheet: Sheet1
	Vector			CDC42-CA			CDC42-DN
3	0.86612	1.00273	1.13115	1.48932	1.35595	1.61711	0.765027	0.691257	0.568306
5	2.04918	2.22951	2.75683	3.71585	3.4918	3.5765	1.40437	1.72678	1.52186
7	4.28651	4.33769	4.19621	6.86066	6.03279	7.42896	3.61349	3.51368	3.77033
