# Supplementary material for: CDC42 supports HBV entry by NTCP translocation to the plasma membrane and macropinocytosis
Source: EMBO Rep. 2025 Sep 15;26(21):5239–69. doi: 10.1038/s44319-025-00581-8 (PMC12592336; doi:10.1038/s44319-025-00581-8)
Supplement: Supplementary file 2 — Source data Fig. 1 [file 44319_2025_581_MOESM2_ESM.zip › 1 H/PHH intracellular and secreted HBV DNA.xlsx]

## Sheet: Sheet1
	Untreated			Bradykinin			ML141
Intracellular HBV DNA	0.953638	1.01947	1.02689	1.46246	1.76609	1.34468	0.641357	0.683038	0.604307
Secreted HBV DNA	1.02607	0.912407	1.06152	1.77902	1.31999	1.57743	0.558712	0.659699	0.602329
