# Supplementary material for: CDC42 supports HBV entry by NTCP translocation to the plasma membrane and macropinocytosis
Source: EMBO Rep. 2025 Sep 15;26(21):5239–69. doi: 10.1038/s44319-025-00581-8 (PMC12592336; doi:10.1038/s44319-025-00581-8)
Supplement: Supplementary file 2 — Source data Fig. 1 [file 44319_2025_581_MOESM2_ESM.zip › 1 I/PHH cccDNA.xlsx]

## Sheet: Sheet1
	Untreated			Bradykinin			ML141
cccDNA	1.0748	0.943026	0.986614	1.41865	1.50596	1.42145	0.56332	0.596825	0.623434
