# Supplementary material for: CDC42 supports HBV entry by NTCP translocation to the plasma membrane and macropinocytosis
Source: EMBO Rep. 2025 Sep 15;26(21):5239–69. doi: 10.1038/s44319-025-00581-8 (PMC12592336; doi:10.1038/s44319-025-00581-8)
Supplement: Supplementary file 3 — Source data Fig. 2 [file 44319_2025_581_MOESM3_ESM.zip]

Archive with 34 entries (24 files):
- 2 A/
- 2 A/HBV attachment in HepG2 NTCP Vector, CDC42-CA and CDC42-DN cells.xlsx
- 2 B/
- 2 B/HBV attachment in HepG2 NTCP Untreated, Bradykinin and ML141 cells.xlsx
- 2 C/
- 2 C/HBV entry in HepG2 NTCP Vector, CDC42-CA and CDC42-DN cells.xlsx
- 2 D/
- 2 D/HBV entry in HepG2 NTCP Untreated, Bradykinin and ML141 cells.xlsx
- 2 E/
- 2 E/HBV entry in PHH Untreated, Bradykinin and ML141 cells.xlsx
- 2 F/
- 2 F/Cdc42 CA Bottom.tif
- 2 F/Cdc42 CA Top.tif
- 2 F/Cdc42 DN Bottom.tif
- 2 F/Cdc42 DN Top.tif
- 2 F/Cdc42 WT Bottom.tif
- 2 F/Cdc42 WT Top.tif
- 2 F/Noninfected Bottom.tif
- 2 F/Noninfected Top.tif
- 2 G/
- 2 G/preS1 puncta quantification in HepG2-NTCP Vector, CDC42-CA and CDC42-DN.xlsx
- 2 H/
- 2 H/Bradykinin Bottom.tif
- 2 H/Bradykinin Top.tif
- 2 H/ML141 Bottom.tif
- 2 H/ML141 Top.tif
- 2 H/Noninfected Bottom.tif
- 2 H/Noninfected Top.tif
- 2 H/Untreated Bottom.tif
- 2 H/Untreated Top.tif
- 2 I/
- 2 I/preS1 puncta quantification in HepG2-NTCP Unteated, Bradykinin and ML141.xlsx
- 2 J/
- 2 J/HBV entry in HepG2 Untreated, Bradykinin and ML141 cells.xlsx
