# Supplementary material for: CDC42 supports HBV entry by NTCP translocation to the plasma membrane and macropinocytosis
Source: EMBO Rep. 2025 Sep 15;26(21):5239–69. doi: 10.1038/s44319-025-00581-8 (PMC12592336; doi:10.1038/s44319-025-00581-8)
Supplement: Supplementary file 3 — Source data Fig. 2 [file 44319_2025_581_MOESM3_ESM.zip › 2 A/HBV attachment in HepG2 NTCP Vector, CDC42-CA and CDC42-DN cells.xlsx]

## Sheet: Sheet1
	Vector			CDC42-CA			CDC42-DN			Heparin
HBV DNA	0.975288	1.00788	1.01683	0.934021	0.9452	0.820185	0.94616	1.03892	0.834021	0.0976902	0.0877641	0.0490345
