# Supplementary material for: CDC42 supports HBV entry by NTCP translocation to the plasma membrane and macropinocytosis
Source: EMBO Rep. 2025 Sep 15;26(21):5239–69. doi: 10.1038/s44319-025-00581-8 (PMC12592336; doi:10.1038/s44319-025-00581-8)
Supplement: Supplementary file 3 — Source data Fig. 2 [file 44319_2025_581_MOESM3_ESM.zip › 2 B/HBV attachment in HepG2 NTCP Untreated, Bradykinin and ML141 cells.xlsx]

## Sheet: Sheet1
	Untreated			Bradykinin			ML141			Heparin
HBV DNA	1.06487	1.02997	0.905162	0.974971	1.07308	0.912202	1.09904	1.01281	0.88771	0.108801	0.078513	0.04988
