# Supplementary material for: CDC42 supports HBV entry by NTCP translocation to the plasma membrane and macropinocytosis
Source: EMBO Rep. 2025 Sep 15;26(21):5239–69. doi: 10.1038/s44319-025-00581-8 (PMC12592336; doi:10.1038/s44319-025-00581-8)
Supplement: Supplementary file 3 — Source data Fig. 2 [file 44319_2025_581_MOESM3_ESM.zip › 2 C/HBV entry in HepG2 NTCP Vector, CDC42-CA and CDC42-DN cells.xlsx]

## Sheet: Sheet1
	Vector			CDC42-CA			CDC42-DN			Myrcludex B			Heparin
HBV DNA	0.901963	1.10715	0.990893	1.55588	1.50147	1.43427	0.270675	0.417085	0.253818	0.223242	0.209176	0.216205	0.0831043	0.0667358	0.0826907
