# Supplementary material for: CDC42 supports HBV entry by NTCP translocation to the plasma membrane and macropinocytosis
Source: EMBO Rep. 2025 Sep 15;26(21):5239–69. doi: 10.1038/s44319-025-00581-8 (PMC12592336; doi:10.1038/s44319-025-00581-8)
Supplement: Supplementary file 3 — Source data Fig. 2 [file 44319_2025_581_MOESM3_ESM.zip › 2 D/HBV entry in HepG2 NTCP Untreated, Bradykinin and ML141 cells.xlsx]

## Sheet: Sheet1
	Untreated			Bradykinin			ML141			Myrcludex B			Heparin
HBV DNA	1.0024	1.00019	0.99741	1.41924	1.55838	1.52707	0.421323	0.297857	0.345593	0.194216	0.19907	0.200468	0.066981	0.07988	0.082442
