# Supplementary material for: CDC42 supports HBV entry by NTCP translocation to the plasma membrane and macropinocytosis
Source: EMBO Rep. 2025 Sep 15;26(21):5239–69. doi: 10.1038/s44319-025-00581-8 (PMC12592336; doi:10.1038/s44319-025-00581-8)
Supplement: Supplementary file 3 — Source data Fig. 2 [file 44319_2025_581_MOESM3_ESM.zip › 2 E/HBV entry in PHH Untreated, Bradykinin and ML141 cells.xlsx]

## Sheet: Sheet1
	Untreated			Bradykinin			ML141
HBV DNA	1.01465	1.0163	0.969048	1.53292	1.45017	1.45308	0.507579	0.479455	0.488626
