# Supplementary material for: CDC42 supports HBV entry by NTCP translocation to the plasma membrane and macropinocytosis
Source: EMBO Rep. 2025 Sep 15;26(21):5239–69. doi: 10.1038/s44319-025-00581-8 (PMC12592336; doi:10.1038/s44319-025-00581-8)
Supplement: Supplementary file 3 — Source data Fig. 2 [file 44319_2025_581_MOESM3_ESM.zip › 2 G/preS1 puncta quantification in HepG2-NTCP Vector, CDC42-CA and CDC42-DN.xlsx]

## Sheet: Sheet1
Mock															Vector															CDC42-CA															CDC42-DN
0.142857	0.461538	0.363636	0.428571	0.066667	0.2	0.222222	0	0.5	0.25	1.16667	0.227273	0.266667	0.130435	0.4	162.682	186.938	117.048	234.875	225.214	177.083	156.952	205.812	241.167	191	177.1	195.533	151.538	180.126	162.842	266.25	338.786	305	370.714	204.714	194.954	238.889	346.714	305.571	221.143	290.945	203.613	163.577	236.056	295.562	100.051	166.177	140.5	165.273	193.833
[truncated: 10 more columns]
