# Supplementary material for: CDC42 supports HBV entry by NTCP translocation to the plasma membrane and macropinocytosis
Source: EMBO Rep. 2025 Sep 15;26(21):5239–69. doi: 10.1038/s44319-025-00581-8 (PMC12592336; doi:10.1038/s44319-025-00581-8)
Supplement: Supplementary file 3 — Source data Fig. 2 [file 44319_2025_581_MOESM3_ESM.zip › 2 I/preS1 puncta quantification in HepG2-NTCP Unteated, Bradykinin and ML141.xlsx]

## Sheet: Sheet1
Mock															Untreated															Bradykinin															ML141
0	0.384615	0.75	0.076923	0.266667	0.285714	0.1875	0.222222	0.181818	0.428571	0.352941	0.2	0.190476	0.055556	0.25	204.8	160.455	187.609	216.391	210.647	150.345	175.591	153.179	166.087	181.75	195.087	211.571	204.125	162.233	208.105	190.65	197.452	223.938	220	204.75	230.829	286.824	208.105	305.182	240.56	237.84	195.27	201.23	211.15	215.54	150.333	158.043	162.967	163.143	138.643
[truncated: 10 more columns]
