# Supplementary material for: CDC42 supports HBV entry by NTCP translocation to the plasma membrane and macropinocytosis
Source: EMBO Rep. 2025 Sep 15;26(21):5239–69. doi: 10.1038/s44319-025-00581-8 (PMC12592336; doi:10.1038/s44319-025-00581-8)
Supplement: Supplementary file 3 — Source data Fig. 2 [file 44319_2025_581_MOESM3_ESM.zip › 2 J/HBV entry in HepG2 Untreated, Bradykinin and ML141 cells.xlsx]

## Sheet: Sheet1
	HepG2 NTCP			HepG2			HepG2 bradykinin			HepG2 ML141
HBV DNA	1.01306	1.04201	0.947314	0.0802292	0.0782414	0.120033	0.11065	0.103765	0.0818228	0.0688075	0.0980789	0.0675046
