# Supplementary material for: CDC42 supports HBV entry by NTCP translocation to the plasma membrane and macropinocytosis
Source: EMBO Rep. 2025 Sep 15;26(21):5239–69. doi: 10.1038/s44319-025-00581-8 (PMC12592336; doi:10.1038/s44319-025-00581-8)
Supplement: Supplementary file 4 — Source data Fig. 3 [file 44319_2025_581_MOESM4_ESM.zip]

Archive with 14 entries (9 files):
- 3 A/
- 3 A/HBV cccDNA.xlsx
- 3 B/
- 3 B/HBV pgRNA.xlsx
- 3 C/
- 3 C/HBV DNA in AD38.xlsx
- 3 D/
- 3 D/HBV DNA in HepG2 transfected HBV plasmid.xlsx
- 3 E/
- 3 E/CA-1.tif
- 3 E/DN-1.jpg
- 3 E/HBcAg positive rate.xlsx
- 3 E/MOCK-1.tif
- 3 E/Vector-1.jpg
