# Supplementary material for: CDC42 supports HBV entry by NTCP translocation to the plasma membrane and macropinocytosis
Source: EMBO Rep. 2025 Sep 15;26(21):5239–69. doi: 10.1038/s44319-025-00581-8 (PMC12592336; doi:10.1038/s44319-025-00581-8)
Supplement: Supplementary file 4 — Source data Fig. 3 [file 44319_2025_581_MOESM4_ESM.zip › 3 A/HBV cccDNA.xlsx]

## Sheet: Sheet1
	Untreated			Bradykinin			ML141
cccDNA	1.21747	0.875661	0.938003	1.01361	0.924476	1.06718	0.902873	1.35086	1.1981
