# Supplementary material for: CDC42 supports HBV entry by NTCP translocation to the plasma membrane and macropinocytosis
Source: EMBO Rep. 2025 Sep 15;26(21):5239–69. doi: 10.1038/s44319-025-00581-8 (PMC12592336; doi:10.1038/s44319-025-00581-8)
Supplement: Supplementary file 4 — Source data Fig. 3 [file 44319_2025_581_MOESM4_ESM.zip › 3 B/HBV pgRNA.xlsx]

## Sheet: Sheet1
	Untreated			Bradykinin			ML141
pgRNA	1.21747	0.875661	0.938003	1.05521	0.885623	1.07006	1.19445	0.817178	1.19765
