# Supplementary material for: CDC42 supports HBV entry by NTCP translocation to the plasma membrane and macropinocytosis
Source: EMBO Rep. 2025 Sep 15;26(21):5239–69. doi: 10.1038/s44319-025-00581-8 (PMC12592336; doi:10.1038/s44319-025-00581-8)
Supplement: Supplementary file 4 — Source data Fig. 3 [file 44319_2025_581_MOESM4_ESM.zip › 3 C/HBV DNA in AD38.xlsx]

## Sheet: Sheet1
	Untreated			Bradykinin			ML141
HBV DNA	0.945747	1.13603	0.930759	1.09326	0.929239	0.929152	0.899564	1.0583	1.07256
