# Supplementary material for: CDC42 supports HBV entry by NTCP translocation to the plasma membrane and macropinocytosis
Source: EMBO Rep. 2025 Sep 15;26(21):5239–69. doi: 10.1038/s44319-025-00581-8 (PMC12592336; doi:10.1038/s44319-025-00581-8)
Supplement: Supplementary file 4 — Source data Fig. 3 [file 44319_2025_581_MOESM4_ESM.zip › 3 D/HBV DNA in HepG2 transfected HBV plasmid.xlsx]

## Sheet: Sheet1
	Untreated			Bradykinin			ML141
HBV DNA	1.06287	0.927274	1.01464	1.09376	1.00498	1.29756	0.879595	1.54484	0.878767
