# Supplementary material for: CDC42 supports HBV entry by NTCP translocation to the plasma membrane and macropinocytosis
Source: EMBO Rep. 2025 Sep 15;26(21):5239–69. doi: 10.1038/s44319-025-00581-8 (PMC12592336; doi:10.1038/s44319-025-00581-8)
Supplement: Supplementary file 4 — Source data Fig. 3 [file 44319_2025_581_MOESM4_ESM.zip › 3 E/HBcAg positive rate.xlsx]

## Sheet: Sheet1
MOCK										Vector										Cdc42 CA										Cdc42 DN
0	0	0	0	0	0	0	0	0	0	0.219178	0.27027	0.265734	0.272727	0.286885	0.235714	0.25	0.319672	0.236111	0.218978	0.25	0.2	0.25	0.297872	0.285714	0.193798	0.216418	0.212329	0.323077	0.286822	0.207547	0.3	0.214815	0.177305	0.301587	0.268116	0.23622	0.216418	0.263158	0.251748
