# Supplementary material for: CDC42 supports HBV entry by NTCP translocation to the plasma membrane and macropinocytosis
Source: EMBO Rep. 2025 Sep 15;26(21):5239–69. doi: 10.1038/s44319-025-00581-8 (PMC12592336; doi:10.1038/s44319-025-00581-8)
Supplement: Supplementary file 5 — Source data Fig. 4 [file 44319_2025_581_MOESM5_ESM.zip]

Archive with 33 entries (27 files):
- 4 A/
- 4 A/GAPDH.tif
- 4 A/PM-NTCP.tif
- 4 A/PM-TfR.tif
- 4 A/total NTCP.tif
- 4 B/
- 4 B/Cdc42 CA Bottom.tif
- 4 B/Cdc42 CA Top.tif
- 4 B/Cdc42 DN Bottom.tif
- 4 B/Cdc42 DN Top.tif
- 4 B/Cdc42 WT Bottom.tif
- 4 B/Cdc42 WT Top.tif
- 4 B/PM-NTCP intensity in HepG2-NTCP Vector, CDC42-CA and CDC42-DN cells.xlsx
- 4 C/
- 4 C/GAPDH.tif
- 4 C/PM-NTCP.tif
- 4 C/PM-TfR.tif
- 4 C/total NTCP.tif
- 4 D/
- 4 D/Bradykinin Bottom.tif
- 4 D/Bradykinin Top.tif
- 4 D/ML141 Bottom.tif
- 4 D/ML141 Top.tif
- 4 D/PM-NTCP intensity in HepG2-NTCP Untreated, Bradykinin and ML141.xlsx
- 4 D/Untreated Bottom.tif
- 4 D/Untreated Top.tif
- 4 E/
- 4 E/TC uptake.xlsx
- 4 F/
- 4 F/GAPDH.tif
- 4 F/PM-EGFR.tif
- 4 F/PM-TfR.tif
- 4 F/total EGFR.tif
