# Supplementary material for: CDC42 supports HBV entry by NTCP translocation to the plasma membrane and macropinocytosis
Source: EMBO Rep. 2025 Sep 15;26(21):5239–69. doi: 10.1038/s44319-025-00581-8 (PMC12592336; doi:10.1038/s44319-025-00581-8)
Supplement: Supplementary file 5 — Source data Fig. 4 [file 44319_2025_581_MOESM5_ESM.zip › 4 B/PM-NTCP intensity in HepG2-NTCP Vector, CDC42-CA and CDC42-DN cells.xlsx]

## Sheet: Sheet1
	Vector							CDC42-CA							CDC42-DN
0	127.062	112.805	309.453	94	50	46.453	118.222	111	145	283	103	112	51	73.819	19	48	53	81	17	47.3	75.982
0.065	100.995	97.992	167.271	233.699	34.981	51	84.644	110.502	103.914	347.044	93	232.61	210.319	38	40.8577	46.191	22.022	81.441	40	91.268	125.055
0.13	75	149.737	161.9	80.635	36.724	60.197	89.462	101.889	35.571	92.282	110.112	131	110.652	33	77.9708	47.312	18	29.599	53.5808	131	142.021
0.195	56.168	98.643	98.364	157.845	121.169	63.338	59.961	33	32.35	66.63	143.082	104.025	177.15	18.783	54.9398	30.1209	30.207	29.547	53.5391	63.376	56.008
0.26	73.961	86.748	128.787	92.053	388.775	31.605	167.961	85.278	270	56.195	109.335	40.316	142.185	46.661	41	72.832	28	28.117	26	52.1	37.595
0.325	83.227	111.375	77.3	88.817	74.424	57.268	222.255	36	117.686	77	137.261	36.755	118	40.108	51	54.3271	28.043	11	31.1279	60.029	31.332
0.39	72.174	87.466	55.74	144.036	40.523	36	147.184	82.074	46.472	67.845	85.338	74	107.161	125.31	43	36.344	27.138	43.256	20	59.626	27.787
0.455	86.855	144.268	75.962	139.359	54.597	52.408	101.093	18.413	92.471	168.386	98.215	113.732	153.877	143	68.7523	46.9467	27	14	18.6239	46.72	26.257
0.52	64.213	87.001	133.151	125.02	53	41.555	82.66	145.411	51.644	114.082	108.619	81	140.44	92.09	40.1169	47.1455	65.298	47.382	28.5104	58.462	37.65
0.585	101.141	90.756	161.852	121.662	230.019	43	153.387	58.802	55.837	73	75	115.097	154.137	87.887	59	44.0978	36.293	77.42	41.6325	48.999	33.767
0.65	81.739	93.987	111.891	130.074	102.269	49.005	112.843	54	43.515	88.177	70.853	72.967	219.621	132.099	61.2392	36.4986	43.011	61	52	41.821	39.074
0.715	77.209	88.418	81.845	98.237	70.606	185.17	79.239	66.543	29.893	40	64.488	182.403	331.395	73.734	24	106.885	48.912	23	32.4873	32.934	29.677
0.78	69.149	79.456	106.01	120.447	57.267	204.353	179.323	77.617	52.265	51	52	245.614	178.599	29	81	65.2987	46.105	37	63.6406	41.735	36.971
0.845	149.632	64	111.913	73.599	24.422	85.053	111.114	48	50.046	105.528	61.578	80.682	269.304	39.814	63.4349	53	48.685	47	70.5574	30.656	31.594
0.91	274.201	124.475	82.783	88	26	64.134	84.483	96.222	81.707	37.609	252	90.988	180.008	64.991	28.5528	43.0062	56.265	73	56	42.53	27.479
0.975	236.659	98.997	66.143	69.07	31.456	49.747	97.595	52	98.79	63.32	39.466	45.2	91.159	36.818	48	42.0076	56	62	57.1366	35.642	40.131
1.04	124	70	57	87	81	85	131	67.927	87.571	35.985	59.409	72.653	178.73	69	41	35.1992	43	43.821	63	92.614	34.911
1.105	170.501	56.094	10.126	72.565	99.756	158.762	172.307	81.077	47	73	36.275	31.83	134.319	74.441	58.4053	42.6302	43.923	69.619	40	60.127	25.33
1.17	142.504	48.68	17.527	20	71.061	129.694	114.654	189.027	134.47	158	46.692	54.25	224.278	33.76	65.0801	38.7057	59	89	37.1959	35.871	54.562
1.235	102.504	26.625	14.932	61.086	35.928	57.326	118.173	184.124	53.821	70.945	63.493	28.293	178.626	64.3	83.7371	39.336	63	92	26.2259	45.272	24.118
1.3	64	25	15	22	46.878	57.685	115.423	88.429	206	74.582	61.412	45.268	113.237	61.316	74.394	58.4347	59.526	71.113	29	49.32	29.048
1.365	50.493	37.008	6.643	12.615	41.848	44.563	92	187.148	79.856	98.99	102.841	41.937	420.45	83.758	64.4652	91.7164	56	56	64.2858	29.04	31.424
1.43	59.538	45.375	8	11.094	58.019	55.264	78.016	111.456	58.9	84.793	107.777	96.222	271.127	98.33	50.0494	90.2853	27.805	67	61.5909	32.343	30.105
1.495	32.215	57.743	8.305	11.396	181.295	48.341	143.282	213.179	146.798	107.861	57.401	63.367	126.54	96.167	60	101.959	44.957	49	40	25.287	35.135
1.56	65.063	55	11.745	13	162.063	46.383	108.572	134.319	220.772	49.765	64.815	42.137	143.016	113.36	95	51.1866	56	39	49.867	23.144	40.099
1.625	112.462	32.614	57	26.672	150.225	45.017	176.752	75.366	180.135	62.903	44.33	41.362	94.811	136.358	91.1641	50.8978	38.14	45	55.1629	22.637	70
1.69	51	25.265	60	34.386	14.439	50.194	73.452	113.463	238.372	111.518	80.845	105.238	219.307	90.314	33	58.3359	40	26.479	56.7787	33.24	38.486
1.755	46.185	39.059	38.152	28.147	11	47.079	81.422	61.873	266.11	134.913	258.921	93.673	171.852	78.21	26	61	62.548	27	73.6335	15.149	43.028
1.82	78.335	41.708	14	31	18.463	61.321	74.652	109.588	285.624	182.752	142.388	161.878	82.578	45.755	32	24.9114	37	45.517	37.9797	34.146	41
1.885	75	251.592	43	42	61.911	50.623	86.442	71.657	298.601	121.899	130.874	116.878	64.787	57.625	107.346	40.7092	49.99	45.777	55.9198	51.944	24
1.95	177.833	123.711	28.58	47.225	68.184	37.671	121.825	62	192.97	121.808	150.949	144.519	172.727	58.995	68.9342	43	40	50.066	37.9675	49.157
2.015	119.991	93.217	56.631	40.776	340.614	29.234	323.744	108	123.242	113.2	101.161	262.728	167.093	50.308	66	42.4668	40	39.29	26	43.332
2.08	112.423	170.783	107.362	235.749	32.002	33.307	134.521	78.823	191.743	188.093	191.015	135.664	148.539	183.697	48.6235	30.5919	37.52	44.997	41.7889	51.12
2.145	156.33	127.171	63.159	257.729	32.258	26.819	72.893	124.565	110.521	116.674	108.348	68.972	74.32	57.701	53.3614	33.0995	29.292	48.06	50.5393	72.612
2.21	188.584	117.512	196.833	38.46	37.937	40.869	138.178	148.021	111.287	131.023	156.431	65.646	76.801	37.45	33.9055	44.3369	33.89	31.213	30
2.275	151.673	120	106.079	120.849	40.559	68	409.722	94.619	169.045	207.456	122.563	24.619	145.805	28.227	60.7099	56.7627	131.119	40.028	27.8513
2.34	72	192.429	51	122.33	35.65	62.995	389.667	106.807	198.859	104.059	55.971	119.333	150.864	102.278	61.5028	45.2693	85.265	32	35.1786
2.405	98.836	129.797	28.804	55.388	28.692	43.545	291.583	83.136	168.496	77.986	33.073	228.354	77	40.842	52.7002	32	28.594	46.783	34.5377
2.47	104.24	114.498	79.99	41	35.149	42	290.669	151.635	52.884	105.061	140.443	54.598	62.421	60.817	34.7311	23.0107	71	70.171	21.2644
2.535	127.062	112.805	309.453	94	50	46.453	118.222	104.539	71.95	82.14	108.598	99.22	31	73.819	47.0953	29.4817	70	91.891	24
2.6	100.995	97.992	167.271	233.699	34.981	51	84.644	100.821	84.829	89.137	63.855	118.819	64.023	38	97.8388	50.7761	47	54.361	30.8672
2.665	75	149.737	161.9	80.635	36.724	60.197	89.462	75	167.149	99.737	66.483	125.343	192.514	33	68	55.2072	38.914	41	27
2.73	56.168	98.643	98.364	157.845	121.169	63.338	59.961	99.863	41.514	141.652	98.277	69.76	195.188	18.783	61.1406	24.8797	23	57.692	33
2.795	73.961	86.748	128.787	92.053	388.775	31.605	167.961	59.807	43.64	43.322	101.916	121.7	32.563	46.661	53	21.5181	42.438	93.133	36.133
2.86	83.227	111.375	77.3	88.817	74.424	57.268	222.255	58.268	8	29	71.96	77.029	56	40.108	42.5895	23	38.135	83.745	37
2.925	72.174	87.466	55.74	144.036	40.523	36	147.184	62.426	9.008	51.454	55.415	53.313	146.452	125.31	31.5955	38.784	67.548	28.344	54.5127
2.99	86.855	144.268	75.962	139.359	54.597	52.408	101.093	109.627	7.428	74.141	63.798	81.923	252.364	143	26	83	74	27.238	36.541
3.055	64.213	87.001	133.151	125.02	53	41.555	82.66	56.186	41	54.075	75.525	51.332	159.543	92.09	45.051	69	60	26.167	74.8416
3.12	101.141	90.756	161.852	121.662	230.019	43	153.387	134.703	70.086	56.686	103.606	74.274	96.041	87.887	98.8501	53	33.858	23.607	51.7822
3.185	81.739	93.987	111.891	130.074	102.269	49.005	112.843	180.196	77.768	69	44.085	95.822	43	132.099	31	62.4536	30.54	17	81.5391
3.25	77.209	88.418	81.845	98.237	70.606	185.17	79.239	321.673	55.714	206.558	47.044	49.358	47.271	73.734	40.413	42.1372	50.907	34.284	58.0182
3.315	69.149	79.456	106.01	120.447	57.267	204.353	179.323	314.091	46	55.923	88.248	52.657	64.638	29	31.8082	43.9268	54	17.142	18
3.38	149.632	64	111.913	73.599	24.422	85.053	111.114	146.212	71.151	47.552	62.349	75.1756	64.581	39.814	31.8171	42	42.673	45.411	18
3.445	274.201	124.475	82.783	88	26	64.134	84.483	142.186	69.785	43.641	35	51.356	45	64.991	23	31	41.774	26.675	24
3.51	236.659	98.997	66.143	69.07	31.456	49.747	97.595	94.616	55.345	36	36.049	82.219	87.986	36.818	33.2488	20	54.757	29	31.5609
3.575	97.213	80.647	82.731	61	32	55	105.604	127.185	62.407	48.773	34	140.044	98.995	41	51.0382	37.0093	77.248	28	31
3.64	100.385	63.516	80.889	145	29.323	36.109	66.335	108	79.703	41	45.552	80	90	28	26.7888	29	59.254	36	34.501
