# Supplementary material for: CDC42 supports HBV entry by NTCP translocation to the plasma membrane and macropinocytosis
Source: EMBO Rep. 2025 Sep 15;26(21):5239–69. doi: 10.1038/s44319-025-00581-8 (PMC12592336; doi:10.1038/s44319-025-00581-8)
Supplement: Supplementary file 5 — Source data Fig. 4 [file 44319_2025_581_MOESM5_ESM.zip › 4 D/PM-NTCP intensity in HepG2-NTCP Untreated, Bradykinin and ML141.xlsx]

## Sheet: Sheet1
	Untreated											Bradykinin											ML141
0	95	143	78	194	216	40	141	42	101	251	92	117	360	75	136	235	290	121	307	201	128	157	84	48	33	55	43	55	50	32	47	34	68
0.065	189.989	244	120.848	266.635	252.344	130	179.736	39.42	244.057	225.927	136.878	98	199.17	163.463	175.298	115.153	204.578	233.734	355.669	324.624	195.011	163.995	66.609	45.9704	29.9935	57.7944	47.0138	43	32	37	54	31.4824	75.8689
0.13	275.806	268.243	171.089	248.528	149.965	146.188	133.972	105.161	148.404	350.122	164.316	100	192.445	212.345	170	38.127	162.438	211.348	297.674	128.564	409.098	143.99	38.9035	37	26	54.8625	39.195	37.0042	46.6459	50	49.8512	48.9128	41
0.195	234.812	249.136	252.089	194.957	120.276	174.679	115.565	102.021	118.89	376.268	161	95.973	148.336	209.713	158.012	124.357	154.034	161.32	358.659	146	364.301	119.492	51.2894	40.627	29.1521	43.3111	46.4514	31	33.7578	50	46.2334	28	39
0.26	232.56	292.729	302.393	239.896	120.377	112.038	85.179	82.201	202.398	266.269	119.231	103.661	152.739	172.711	218.397	266.503	152.403	151.211	463.345	316.429	271.139	143.979	59	39.4733	37	20.1375	42.8983	39.4873	36.7861	36.307	77.3365	31.8313	35
0.325	238.743	210.446	339.482	258.991	117	142.131	109.231	116.145	253.371	252.917	78	61.203	144.043	172.202	189.389	174.329	110.829	136.873	319.286	324.244	127.652	150.461	39.0162	38	33.8609	26.7577	39	33.4828	31.4634	127.682	71.2663	39	21.915
0.39	129	174	334	133.135	87.934	192.775	36.528	80.139	125.978	247.805	188.701	64.423	120.606	120	132.261	175.186	158.446	153.301	294.394	200.46	119.657	209.954	62.3239	40.4971	31.3367	22.7556	31	31.1308	26.7361	135.75	47	35.1265	51.7364
0.455	120.032	120.239	314.157	87.141	88.008	358.691	120.898	47.39	136.293	183.623	177.19	54.163	128.628	220.918	135.406	179.571	145.287	126.914	256.389	139.578	113.059	350.82	80	57.9823	47	38	31	29.8751	33.6932	70.121	40	51.4382	33.6038
0.52	128.56	99.685	196.215	90.979	73.812	409.52	129.187	69.3	92.811	106.286	163.507	70.642	143.046	157.444	126.866	166.955	143.183	157	174.633	98.803	114.019	506.041	41	51	34.0519	22.2235	33.582	23.2553	27.2251	65	34	59.5829	29.4532
0.585	113.849	89	153.55	128.614	109.972	398.503	57.795	72	177.562	143.987	95.631	139.269	137.025	145.631	109.145	159.269	129.647	307.942	164	93.028	88.155	290.812	37	33.0472	34.1948	25.7569	26	69.8067	40.999	73.648	48.6429	59	36
0.65	131.257	102	105.518	73.769	212.256	120.207	102.415	91.624	201.392	208.413	109.978	100	269.018	174.961	136.757	187.287	96	132.779	151.427	98.469	77.212	173	40.8842	28	29	31	36.2192	29	30.8118	41.268	33.7445	41.6253	42.8888
0.715	160.664	123.526	83.335	75.338	61.744	173.367	55.804	67.386	201.574	190.848	107.944	478.651	198.179	145.521	125.007	85.498	110.012	100.352	301.334	91.444	89.31	140.713	39	33	31.9142	24.6141	44.2074	57.3988	34	32.094	54.9841	33	30
0.78	229.448	120.486	69.911	118.96	76.228	100.257	94.606	70.891	149.878	133.893	98	261.682	229.232	149.434	177.967	128.478	319.947	101.241	232.791	124.526	76.625	91.578	20.9269	42.5089	46	50.3414	34.4396	28.5892	53.8196	32	37.0047	30.8372	40.523
0.845	315.933	143.39	66.539	85	98.495	158.206	102.118	64.76	80	146	125.046	103.674	112.339	174.378	233.836	209.165	504.883	134.194	302.64	80.924	68.692	73.085	39	41	60.6288	35	27.182	40.2724	73.5083	47.556	36.9747	34.1025	25.7404
0.91	370.892	184.08	104.063	192.092	87	86.509	171.217	68.239	76	85.463	42.038	58	174.836	147.019	153.679	153.192	305.882	101	335.022	91.706	87.474	76.864	34.0599	32	30.8482	37.5898	33.9727	35	35.7851	40.575	42.3805	29.6504	54.7678
0.975	382.399	263.028	164.278	219.76	140.78	69.43	115.275	55.08	84.074	110	90.033	65.095	97.712	191.667	114.568	108.506	187.335	95.053	322.239	84.089	89	111.095	37	41.8935	31.8547	51.8587	29	40.9659	34	33	37	51.4261	47.6333
1.04	349.582	397.889	285.371	155.394	103.771	57.824	179.313	52	79	218.399	123.932	61.607	156.146	227.032	104	94.556	149.608	125.407	236.048	72.535	96	177.49	29	42.0355	22.4917	60.5211	19.4409	45.6822	28.4788	37	40.6474	86.8343	57.7739
1.105	287.295	423.251	189.434	176.013	106.774	98.565	151.716	69.949	105.534	111.139	168.252	68.273	108.142	174.502	99.004	100.275	109	90.172	183.825	305.234	123.707	237.401	31.5331	38.5502	26	42	32.2649	34.4889	19.4672	29.795	36.9416	65.6922	40
1.17	251.474	483.745	151.343	118.47	195.74	76.253	154.084	73.756	77.978	103.504	124.262	69	135.989	155.748	100.626	101.964	100.385	200.4	170.147	477.233	154.62	166.468	37.8127	50.935	34	37.755	31.2186	31	36	21.47	42.2158	33	29
1.235	227.959	429.753	104.714	53	119.502	115.79	76.989	64.635	70.884	123.782	116.534	83.268	97.784	166	86.961	133	121.041	230.839	228.798	511.744	137	138.137	43.8635	46.1835	43.631	31.0225	35	67.7379	25.945	35	60.6083	36.771	28.7979
1.3	142.941	398.426	56.212	126.74	127.14	106.079	116	52.965	70.425	111.929	139	58.855	129.927	185.406	89.396	140.32	128	150.307	573	455.584	160.444	183.455	37	77.846	51	28	38	58	30.9158	41.729	35.0077	34.4994	42.2036
1.365	144	309.76	46.846	148.625	125.397	107.317	126.691	65.537	61.83	172.145	96.714	123.542	145.056	311.579	71	129	145.436	188.389	447.649	367.968	151.763	205	39	77.3133	37.6609	39.4377	33	38.4208	40.3258	81.398	71.9813	63	36.7308
1.43	89.754	420.108	42	87.981	141	89	71.074	61.562	50.674	54.326	67	169	135.431	190.387	80.475	214.696	140.116	182.528	214.173	224.067	131.247	230.919	37.1758	66	36.7568	39	17.97	34.9443	45.7831	47.865	51.6251	49.3967	52.0795
1.495	89.088	327.538	68	58.552	163.951	89.258	72	70	46.822	59.69	78.858	173.648	111.315	237.33	74.634	170.773	159	260.04	262.737	176.47	130	105.056	30	61	39.4703	28	45	37.6605	40.3149	43.432	32.7086	42	42
1.56	58	237.445	42.042	59.549	262.427	119	91.259	81	50.145	122	101.945	148	103.606	106	176.177	111.716	160.595	204.226	124	131.602	99.693	92	33.3157	42.7632	48.7832	28	46	28.5944	31.0966	30.914	47.9195	30.8372	45.3607
1.625	41.271	147.22	42.945	139.914	233.274	116	136.84	52.224	52.492	185.5	142.855	88.815	186	204.382	76.681	114.492	174.421	174.233	183.865	268.413	111.442	100.394	28	44.1842	48.9599	40.3508	35.2388	35.2424	25	34.534	32.5154	41.2644	39.2971
1.69	58.69	115.989	40.463	155.73	92.253	187.047	90.62	66.967	63.427	138.891	141.961	117.98	103.825	163.993	154.39	155.712	132.518	204.348	269.492	352.368	114.71	92	36	40	42.04	38.3489	47.2512	27.8904	28.847	28	57	40.808	46.8174
1.755	53	75.403	57	78	77.184	313.52	185.346	83.273	57	181.749	165.299	51.165	126.102	223.107	79.85	126.963	150.935	150.572	307.788	258.672	134.909	110.318	70.7958	54.9292	40	29.6111	45	33.2255	36.4594	41.398	36	55.1752	36.4892
1.82	54.702	51.092	27.648	114.952	132	125.164	159.379	86.477	49	236.97	117.135	139.54	142.619	212.363	87.914	117.824	121	137.613	425.57	95	203.357	114.489	32.1551	54.1823	56.287	40.9305	41	25.6586	30.3284	30	53	39	37
1.885	65.391	49.196	32.992	77.813	169	131.727	82.563	123.427	83.937	147.061	124.582	53.908	157.227	187.183	101.944	112.419	140.873	140.668	387.57	132.579	169	130.07	29	30	54	51.1687	34.7827	18	36.2189	37	42	22.9504	45.3145
1.95	53.13	39.713	44.519	104	167.593	162.305	78.258	102.952	72	155.15	159.073	59.179	234.648	154	89.798	113.454	280.822	189.805	131.049	96.553	264.722	301.703	25.7873	31.2018	53.3738	61	38.1888	17	29.354	33.279	46.0653	27.5535	44.0917
2.015	62.391	57.633	50.824	83.552	136.293	179.612	84.451	89.189	72	223.615	230.442	36.014	187	165.943	81.863	269.565	145.603	131.015	317.948	273.482	194.481	296.239	36	52.4493	45.0314	57.9209	46	19	57.6521	26	45.8574	35.0656	30.9039
2.08	112.039	31.662	32.186	91.907	144.675	242.359	153.732	126.017	51.221	136.435	183.925	32.773	148.206	434.209	90.125	239.331	98.655	121.956	327.087	239.001	167.214	278.472	31.0284	33.4917	60.5064	38.2261	57.8403	49.0146	66.9561	28.428	33.7957	58	33.1617
2.145	64.475	56.438	48.045	121.65	84	106	107.818	97.38	60.88	122.177	84	73.807	191.042	288.965	97.503	204.026	120.555	141.082	123.812	218.986	284.29	31.966	26.0034	36.2131	39.9011	37.6581	51.7331	25.3662	37.1113	32	35.8344	32.2092	41
2.21	67.442	50	34	145.302	80.19	110.028	96.354	173.512	72.033	97.565	73	145.904	171	207.177	125.645	121	295.855	276.695	303.232	166.086	91.485	207.756	33.5862	37.2791	30.5043	41.397	20.1349	28.961	25.9527	27.625	39.228	35.4548	30.7069
2.275	56	50.035	64.801	114.503	61.133	159.978	71.64	117.268	46.506	84.527	98.682	163.215	154	185.94	90.093	108	277.816	118.831	191.03	130.406	105.094	133.213	34	41.8828	36.469	36.8745	39.6667	62.2554	39	33.108	27	33.3595	30.9576
2.34	84	54.639	54.811	100.12	58	335.063	147	129.048	65	271.469	246.822	84.509	134	217	121.921	184.952	154.2	111.68	181.32	122.248	268.019	192.142	27.7161	21.7774	45.8792	32.1099	44.696	27.6852	42.6946	31.612	35.6061	25.699	37
2.405	48	37	52.995	135.675	73.378	352.596	216	94.885	82.869	62.529	185.127	89.542	152.538	160.876	194.643	78.504	148.247	115.384	162.827	170.096	113.361	212.032	30.0473	30.2375	81.123	47.6089	33.6835	26.3296	34.5347	33.497	24.8338	19.2202	37.9533
2.47	61.494	22	18.253	77.723	101.079	140.064	128	97.292	52.768	105.16	192	155.434	104.375	149.531	142.177	129.71	132.364	142.784	142.9	214.604	237.123	181.708	29	30.2308	48.2645	63.3146	30.4987	27	29.4236	41.46	54.097	25.2773	26
2.535	121.615	26.51	80.425	52.751	74.346	122.51	127.027	146.549	56.495	93	126.049	110.891	123.696	190.085	146.938	75.977	238.354	332.705	341.247	382.102	128.422	152.232	38.1144	56.8698	87.8293	66	30.9288	29.858	22.8732	44.556	50.4116	28.4675	35
2.6	60.52	55.371	58.102	60.184	105.587	117.201	100.454	166.181	123.353	82.969	66.716	169.811	130	127.04	80.402	101.178	169.129	253.226	512.588	147.363	195.273	164.021	34.3162	45.1593	53.3894	35	24.2519	34.6519	30.764	39.512	48.4773	44	48
2.665	36.205	58.306	127.042	59.428	78.105	107.989	65.058	93.526	65	60.28	64.662	135.751	152.388	181.355	230.955	155.815	130.847	101.268	235.409	90.67	115.458	158.809	27	60.0118	68.4569	57.9612	19.2882	28.8109	36.8997	63	39.1805	47.5422	42.1415
2.73	56.405	90.909	96.271	74.504	74.818	148.544	92.45	75.787	69.117	77	44.127	176.856	123.762	215.497	86	222.913	113.962	124.826	150.497	96.472	106	160.033	32.2917	34.9821	29	70	31	31.7595	31.8458	28.903	40.5938	34.8014	33.2126
2.795	63.496	79.803	60.494	94.086	109.385	139.135	50.562	64	55.19	49.11	73.036	98.484	171	132.859	148.9	122.09	239.327	150	79.993	103.095	94.118	118.346	37	37	50.3849	54.3144	30.5874	20.9997	21.6224	30.495	41.6474	60.9059	36.0789
2.86	152.108	149	78.128	72.9	86.762	64	75.03	94.865	52	83.529	36.453	154.306	102.499	135.543	96.68	440.012	98.459	149.526	92.659	120.791	110.992	122.039	25.6663	46.3304	42	64.084	18.8305	27	19.848	35.134	32.9508	33.5121	21.8396
2.925	59	59	77.905	52.59	53	61.596	112.177	125.201	51.994	94.787	116.482	184.685	118	117.723	226.135	132.907	150.798	99	105.649	142.242	275.787	128.017	21.6303	45	33	42.3408	35.5661	20.6703	14.8822	35.554	36	51.3629	26.0251
2.99	40.904	142.589	142.991	40.297	91.505	83.132	96.821	143.039	91.82	124.451	125.807	139.655	102.243	179.049	113.596	215.622	461.672	154.528	111	129.246	154.179	131.486	19.0368	34	33.3573	66.4354	28.011	19.0122	19.2617	29.181	31.477	57.384	26.3564
3.055	32	84.514	193.01	49.662	72.005	27.482	55.333	86.672	66.068	78.819	200.831	239.848	95.753	106.809	133.03	174.158	625.298	126.743	316.405	152	175.616	117.977	24	28	39.3029	31	62.984	23.7342	15.8185	26.013	32.1118	65.8101	29.3242
3.12	47.052	71.412	118.929	55.226	105.997	54.152	75.941	56.413	56.064	97.247	109	203.268	110.977	99.587	370.716	105.937	394.717	186.687	321.107	215.15	191.871	93.715	30	44.0769	39.0879	38.7543	57.2095	28.7964	22.2922	31.441	30	26.9402	28.6788
3.185	51.08	102.88	123.553	39.182	117.599	47	107.81	88.605	64.967	161.257	74.035	193.672	198.003	258.344	242.217	104.461	356.593	113.948	91.774	127	167	82.534	42.8273	42.5917	19.6214	44.235	28.6223	36.3104	21.7036	28.525	29.6762	25.4472	27.4686
3.25	186.296	63.992	84.241	34.942	87.939	105.693	21.634	58.998	69.257	185.621	78.019	248.574	105.451	280.358	181.357	230.342	399.738	134.67	101.502	69.992	130	87.649	28	40.787	28	35.1448	27.2911	26	32	22.424	34.3444	46	21.9692
3.315	191.448	48.245	63.13	33.465	14.027	79.166	27.479	61.383	70.068	85.85	47.572	201.962	98.063	162.87	274.738	185.793	518.653	425.019	42.998	178.842	130.418	124.038	19.7976	56	39	48	29.7911	24.3369	36.6501	23.801	31.4916	39	31.2794
3.38	218.109	37	39.14	45.584	22	45	37.303	54.062	82.792	127.813	106.244	151	122.114	251.122	89.154	118.473	146.964	339.548	94.918	161.737	145.977	117.744	29.7646	46	39	46	59.1959	27.4596	47.3705	34.625	29.6567	28	29.2051
3.445	107.921	106.228	41	67.781	23.062	59.283	66.592	74.803	106.487	186.931	67.332	156.218	91.959	194.992	174.659	162.979	224.547	135.42	120	161.963	142.784	160	23	48	34.215	62	63	26	60	31.267	36	27	19.6399
3.51	141.669	160.761	48	70.854	17.61	65	58.933	84.698	75	125.628	88.193	143.644	131.533	389.045	192.505	130	145.927	127.693	80.07	125	164.531	174.008	27.7725	42.2367	46	52.25	67	21.7207	78.4749	33	35.1283	25.4272	33.5106
3.575	116.526	81.173	49.073	103.465	32.793	68	76.331	60.038	66	138.306	101.318	131.853	130.935	512.986	231.185	159.305	150.615	114.376	79.734	138.27	201.885	226.008	48	35.5799	68.862	57	22.7888	17	31.6343	26.007	26.2048	34.3311	31.7031
3.64	191.798	76.967	61.993	114	96.06	49	78.781	53.996	106.669	143.057	55.155	114.644	288.789	429.385	248.749	174.199	273.41	147.236	141.651	117.939	148.693	205.65	30.5625	46.4911	21	88.4046	28.8149	28	40.3682	18.899	40.3528	32	30
3.705	123.618	39.62	104.418	110.245	56	56.095	81.667	49	85.4	246.006	55.446	109	353.685	338.994	354.624	151	233.115	178.991	146.746	120.046	117.717	213.484	26.6782	42.3138	23.772	89	26.0942	20	38.6296	34.29	29.7383	31	23.4098
3.77	48.385	44.252	181.87	116.365	17.667	66	52.34	41.624	77.052	279.218	47.547	83.828	158.74	294.564	99.505	237.721	287.539	307.785	259.331	143	137.011	209.317	46	37	31	76.8048	23	18	41.3256	26	23.7703	34.2386	73
3.835	136.543	59.174	106.895	99.342	21	71.276	43.347	48.777	95	136.295	68.917	101.261	152.283	380.834	117.691	178.699	497.333	230.691	237	182.291	199.983	254.065	42.5066	37	47.1498	81	52.7444	30	24.7937	30	33.858	59	35.3882
3.9	134	66.069	86.023	113.805	56.183	72.899	48.475	47.369	146.057	102	53.346	122.064	111.744	347.037	200.896	136.419	208.606	586		173.394	226.218	282.844	46.9742	25.9467	40.743	75.8735	28.3822	28	37	31.332	27.8937	35.9512	71.5411
3.965	60	66.966	71.986	131.268	110.221	77	56.054	56	193.342		53.678	117	107.506	284.884	184.345	201.051	153	221.361		179.699	186.121	258.161	33	40	35.4622	86.0889	29.7728	34.2946	33	43	30	21.0068	70.7334
