# Supplementary material for: CDC42 supports HBV entry by NTCP translocation to the plasma membrane and macropinocytosis
Source: EMBO Rep. 2025 Sep 15;26(21):5239–69. doi: 10.1038/s44319-025-00581-8 (PMC12592336; doi:10.1038/s44319-025-00581-8)
Supplement: Supplementary file 5 — Source data Fig. 4 [file 44319_2025_581_MOESM5_ESM.zip › 4 E/TC uptake.xlsx]

## Sheet: Sheet1
Vector			CDC42-CA			CDC42-DN
0.930442	1.03504	1.03452	1.55802	1.76721	1.72093	0.436368	0.72125	0.302867
