# Supplementary material for: CDC42 supports HBV entry by NTCP translocation to the plasma membrane and macropinocytosis
Source: EMBO Rep. 2025 Sep 15;26(21):5239–69. doi: 10.1038/s44319-025-00581-8 (PMC12592336; doi:10.1038/s44319-025-00581-8)
Supplement: Supplementary file 6 — Source data Fig. 5 [file 44319_2025_581_MOESM6_ESM.zip]

Archive with 51 entries (41 files):
- 5 A/
- 5 A/GAPDH.tif
- 5 A/PM-NTCP.tif
- 5 A/PM-TfR.tif
- 5 A/Rab11.tif
- 5 A/total NTCP.tif
- 5 B/
- 5 B/PM-NTCP intensity in HepG2-NTCP shCtrl and shRab11 cells.xlsx
- 5 B/shControl Bottom.tif
- 5 B/shControl Top.tif
- 5 B/shRab11 Bottom.tif
- 5 B/shRab11 Top.tif
- 5 C/
- 5 C/HBV entry in HepG2-NTCP shCtrl and shRab11 cells.xlsx
- 5 D/
- 5 D/HBV DNA southern.tif
- 5 E/
- 5 E/HBeAg in HepG2-NTCP shCtrl and shRab11 cells.xlsx
- 5 F/
- 5 F/0s.tif
- 5 F/10s.tif
- 5 F/20s.tif
- 5 F/30s.tif
- 5 F/40s.tif
- 5 G/
- 5 G/Cdc42 CA Bottom.tif
- 5 G/Cdc42 CA Top.tif
- 5 G/Cdc42 DN Bottom.tif
- 5 G/Cdc42 DN Top.tif
- 5 G/Cdc42 WT Bottom.tif
- 5 G/Cdc42 WT Top.tif
- 5 G/NTCP and Rab11 colocalization.xlsx
- 5 H/
- 5 H/CDC42 IgG IP.tif
- 5 H/CDC42 input and Rab11 IP.tif
- 5 H/GAPDH.tif
- 5 H/NTCP IgG IP.tif
- 5 H/NTCP input and Rab11 IP.tif
- 5 H/Rab11  Rab11 IP and input.tif
- 5 H/Rab11 IgG IP.tif
- 5 I/
- 5 I/CDC42 input and IP.tif
- 5 I/GAPDH.tif
- 5 I/NTCP input and IP.tif
- 5 I/Rab11 input and IP.tif
- 5 J/
- 5 J/GAPDH.tif
- 5 J/PM-NTCP.png
- 5 J/PM-TfR.tif
- 5 J/Rab11.tif
- 5 J/total NTCP.tif
