# Supplementary material for: CDC42 supports HBV entry by NTCP translocation to the plasma membrane and macropinocytosis
Source: EMBO Rep. 2025 Sep 15;26(21):5239–69. doi: 10.1038/s44319-025-00581-8 (PMC12592336; doi:10.1038/s44319-025-00581-8)
Supplement: Supplementary file 6 — Source data Fig. 5 [file 44319_2025_581_MOESM6_ESM.zip › 5 B/PM-NTCP intensity in HepG2-NTCP shCtrl and shRab11 cells.xlsx]

## Sheet: Sheet1
	shCtrl											shRab11
0	330	228	247	208	339	492	190	140	417	416	290	172	138	79	20	100	17	78	149	117	78	80
0.065	351	212	213	216	305	510	215	94	325	419	410	128	130	88	41	102	24	98	166	106	82	67
0.13	299	229	202	204	298	463	235	66	227	389	492.882	108	118	79	67	98	58	95	172	69	77	58
0.195	238	210	187	195	256	404	213	62	186	353	572.96	101	87	81	79	94	97	84	137	65	82	54
0.26	172	175	197	187	251	367	228	101	161	346	609.16	112	74	73	94	83	140	61.544	121	64	82	59
0.325	132	160	203	170	235	363	244	129	135	338	667.82	103	60	71	86	77	154	60.6	124	65	84	68
0.39	135	120	195	169	258	336	251	141	136	289	625	100	77	73	65	66	126	62.12	97	69	79	70
0.455	128	119	190	169	292	328	278	174	128	282	570	92	75	73	60	70	95	58	83	63	75	54
0.52	124	115	201	163	313	350	274	189	96	271	590	88	74	75	54	77	60	66	82	64	86	49
0.585	117	108	193	142	348	390	245	185	93	264	458	74	70	67.722	56	65	38	57	73	52	66	41
0.65	110	101	202	153	325	416	227	191	83	245	341	74	61	64.34	76	55	19	55	74	54	63	38
0.715	127	102	201	126	302	441	204	169	78	193	230	64	28	58.72	84	63	16	45	70	55	57	35
0.78	118	109	189	120	271	501	175	136	100	184	195	68	40	54.68	82	53	21	49	80	55	53	34
0.845	133	99	184	123	295	511.157	151	101	93	151	188	47	35	51.36	70	76	19	58	81	56	55	31
0.91	153	91	180	124	260	537.8	153	76	115	139	154	46	29	46.04	63	64	39	57	70	40	45	44
0.975	139	91	181	141	240	559.22	144	62	148	124	140	47	28	41.36	53	68	63	52	78	45	42	51
1.04	146	84	185	128	251	550.447	133	63	181	110	124	52	35	39.34	47	62	74	54	79	43	45	47
1.105	154	73	180	131	251	534.69	122	62	186	104	121	58	23	39.94	47	61	77	50	82	46	46	46
1.17	187	69.757	166	176	245	491.65	127	64	138	91	90	55	38	47	53	63	89	53	76	48	49	50
1.235	200	69.66	167	171	245	445.37	116	85	121	83	102	54	50	57	57	66	84	50	64	43	51	52
1.3	185.858	79.24	142	183	242	424.08	121	100	111	83	98	42	47	51	81	75	76	55	69	43	48	43
1.365	177.36	80.7	122	159	218	389.84	116	130	110	90	114	42	46	48	85	71	63	57	74	44	56	41
1.43	163.46	72.42	120	162	201	359.49	123	136.899	92	99	119	35	55	57	92	73	56	48	61	33	50	37
1.495	136.32	78	108	156	198	351.66	118	148.56	87	108	112	30	49	54	122	70	53	42	54	35	67	34
1.56	119	80	98	148	177	343.71	110.722	150.7	89	97	109	27	44	53	139	66	55	39	57	37	71	32
1.625	107	74	101	146	196	328.249	104.04	161.54	86	87	125	24	44	50	134	68	52	33	62	29	77	42
1.69	109	73	95	138	184	306.64	102	169.98	85	72	127	29	52	35	113	60	53	30	76	31	82	45
1.755	122	81	94	152	183	264.96	102.66	217.2	97	80	105	25	60	49	101	54	55	18	66	25	86	42
1.82	92	77	101	138.151	203	230.8	101.68	250.24	100	91	107	27.536	56	50	94	55	50	32	43	25	91	43
1.885	95	86	105	147.52	259	239.12	104.3	253.68	97	95	119	29.98	55	51	97	49	49	28	39	33	86	31
1.95	94	76.893	105	167.54	241	229.08	99.42	246.4	111	111	114	35.62	57	44	102	55	49	32	44	36	76	33
2.015	89	81.92	98	175.98	333	226.64	107	222.54	121	100	113	37.06	55	42	102	42	48	32	40	38	72	43
2.08	106	91.94	98	184.26	421	186.56	104	198.8	129	97	106	38	50	40	93	43	45	29	46	40	63	38
2.145	126	106.22	99	177.66	391	170.08	107	180.78	153	81	113	48	53	37	80	53	44	23	45	45	64	49
2.21	149	119.92	90	194	482	168.36	99	179.62	171	76	116	44	52	41	63	65	44	32	52	31	71	49
2.275	224	127.3	87	218	563	138.24	86	164.18	175	65	108	39	44	43	52	60	44.672	31	50	30.914	82	48
2.34	286	123.72	80	241	573	138.92	78	149.06	176	67	100	36	52	44	46	66	40.4	31	64	31.98	80	48
2.405	346	111.76	95	219	536	112.34	71	157.22	164	72	104	34	51	52	30	65	37	27	54	29.04	76	44
2.47	350	98.42	103	231	496	102.54	74	157.06	167	78	124	34	41	50	38	60	45.58	29	48	27	77	41
2.535	299	101.92	110.571	256	467	100.22	68.257	165.88	139	77	126	35	43	55	33	61	51.32	27	56	27.94	73	35
2.6	239	109.3	118.62	277	411	111.7	67.64	157.9	131	72	128	31	40	52	41	55	45.523	27	58	34	83	39
2.665	212	109.02	132.22	235	334	125.14	75.6	174	126	78	126	33	67	42	40	55	40.34	24	52	37	79	38
2.73	187	104.04	136.02	240	275	125.66	75.7	187	121	70	136	36	91	43	41	54	45.95	26	44	22	70	34
2.795	182	117.84	164.7	213	250	123.44	73.34	189	123	84	143	34	127	46	57	51	48.61	31	47	23	52	34
2.86	203	127.32	198.48	189	230	112.86	69.7	145	138	93	143	37	163	45	57	66	49.17	28	50	22	42	32
2.925	245	145.16	238.36	162	208	110.78	69.98	133	161	97	158	39.828	169	43	52	70	52.17	31	44	24	42	36
2.99	264	188.98	303.5	161	184	111.78	76.28	116	157	99	163	35.06	176	38	57	63	53.61	34	45	19	43	40
3.055	315	251.22	317.72	178	177	107.32	75.04	111	146	96	181	29.36	158	44	54	63	51.83	31	53	18	42	45
3.12	349	309.64	350	227	182	110.68	64.42	122	162	84	162	23.3	175	48	51	77	54.29	33	46	22	43	48
3.185	390	337.9	405	242	159	112.78	65.94	143	170	72	137	20	164	65	52	68	56.71	38	50	36	36	51
3.25	345	345.64	430	213	152	111.44	65.04	171	183	69	140	21	134	79	54	75	47.66	38	51	35	37	52
3.315	311	343.7	525	201	147	96.96	61.12	192	168	77	104	26.657	107	74	51	83	40.88	33	56	50	36	63
3.38	239	366.42	633	184	152	85.98	57	212	144	85	87	29.66	108	86	59	105	39.12	33	54	62	36	71
3.445	180	390.88	742	137	151	87.12	53	208	123	67	78	31.98	89	100	48	106	41.66	34	49	50.858	32	73
3.51	167	378.52	813	159	144	84.1	55	230	110	71	71	29.24	68	107	48	94	36.83	36	48	42.06	30	84
3.575	147	336	909	176	122	78.32	57	213	117	59	86	38	52	114	47	98	36.56	29	35	35.04	31	88
3.64	134	259.6	1013	165	123	71.54	65	184	135	56	87	33	43	110	39	76	41.73	33	32	27.72	27	94
3.705	133	203.92	1094	142	110.308	70	49	175	225	66	80	32	37	109	39	67	46	29	31	26.98	26	95
3.77	129	174.5	1042	111	100.36	73.12	56	150	275	63	87	32	37	114	39	67	47.17	28	29	25.18	24	113
3.835	118	160.72	982	101	102.96	63.08	53	150	299	62	81	27.757	50	95	43	66	48.22	29	28	26	25	108
3.9	133	162.62	856	88	106.98	65.46	54	150	256	89	83	24.68	53	93	45	48	45.83	36	28	26	23	123
3.965	139	164.34	707	82	106.68	63.1	49	131	207	89	120	28.113	48	94	52	43	42.42	33	32	26	22	122
4.03	137	151.46	510	77	106	76.82	56	152	181	98	122	32.56	52	98	55	41	34.16	34	29	24	23	104
4.095	159	141.04	525	79	98.08	82.56	55	150	179	95	189	35.78	42	111	60	30	38.9	33	25	27	21	103
4.16	159	129.1	385	92	102.58	90.8	55	137	158	80	247	33.84	43	109	55	40	33.12	34	31	22	27	102
4.225	173	110.14	251	114	111.62	93	46	124	166	84	290	37.9	41	110	48	43	33	35	33	27.864	32	93
4.29	187	108.28	202	140	105.42	89.1	55	110	212	64	257	39	47	79	70	39	33.98	41	35	28.68	33	64
4.355	187	105.06	197	141	104.96	85.66	52	109	270	48	268	33	61	68	53	36	34.98	54	37.95	28.66	36	45
4.42	198	105.3	210	140	102.38	80.32	59	101	243	55	247	30	71	57	53	42	30.1	59	38.66	30.32	35	44
4.485	170	118.88	190	121	96.04	79.98	63	105	206	56	204	32	80	55	70	39	36.86	65	44.28	33.64	35	37
4.55	150	162.62	158	113	87.4	88	57	91	165	53	146	34	98.678	49	69	35	42.88	62	40.4	35.66	27	50
4.615	123	226.88	132	125	84	107	55	94	169	56	104	32	118.22	40	61	36	50.84	63	41.62	38.82	24	58
4.68	115	294.22	119	168	80.7	128	58	100	161	60	113	31	116.74	34	68	31	54.92	63	47.3	41.82	24	56
4.745	124	326.9	109	196	76.36	130	66	91	175	72	104	35	96.5	34	78	41	51.08	65	58.9	50	26.621	59
4.81	137	323.42	115	236	76.32	128	68	87	191	78	80	33	67.54	41	81	33	54.92	63	56.48	39	30.64	57
4.875	164	289.3	140	258	71.72	108	65	87	180	89	73	35	51.06	38	69	31	72.64	60	77	52	29.18	74
4.94	212	258.16	154	285	70.32	91	66	85	165	96	45	39	49.88	36	67	27	95.54	52	103	34	32	60
5.005	205	234.16	176	286	78.26	88	67	105	149	98	30	38	37	34	65	27	92.08	46	121	37	47	59
5.07	248	239.2	166	246	96.52	93	58.515	96	137	83	31	34	41	30	48	36	84.16	50	123	35	50	54
5.135	260	238.74	152	221	133.7	97	55	136	135	74	33	27	39	33	54	32	82.04	63	129	26	76	41
5.2	270	240.94	130	169	192.56	80	56.32	175	132	66	22	33	31	45	51	29	80.04	63	113	27	102	31.42
5.265	252	243.34	110	135	267.14	90	63.6	206	123	45	19	36	40	44	45	26	74.12	66	118	21	106	36.416
5.33	189	230.46	102	120	253.58	75	83.5	225	148	53	17	30	43	50	41	31	71.06	56	124	29	119	36.44
5.395	157	208.16	121	109	266	94	91.34	212	157	61	15	34	40	49	35	26	71	45	111	28	97	36.78
5.46	124	180.86	164	114	215	107	117.4	173	147	61	12	30	39	39	43	30	75.9	41	97	25	79	34.06
5.525	129	162.42	173	116	170	109	147.5	141	174	42	18	26	37	30	47	26	67.18	35	96	25	80	27
5.59	128	164.6	177	114	140	126	157.32	134	153.787	39	20	32	34	35	59	23	52.3	32	92	23.293	84	25
5.655	112	164.7	210	130	121	123	161.96	109	149.96	39	15.636	35	39	39	60	24	45.14	32	92	22	82	34
5.72	121	184.12	253	132	118	108	146.18	115	161.24	44	17.64	31	27	37	57	18	35.2	25	88	23.98	76	34
5.785	129	206.88	317	177	134	105	123.8	122	169.96	57	34.18	37	30.621	43	45	16	30.1	32	99	25	48	36
5.85	140	230.16	386	219	145	100	99.18	123	157.9	71	52.56	43	37.62	41	49	17	37.84	32	86	25	42	30
5.915	182	246.26	441	223	187	132	85.38	121	139	86	72.531	36	45.94	39	44	19	35.06	40	66	26.98	57	25
5.98	200	258.58	413	211.015	212	169	70.46	91	153	99	88.538	43	51.64	42	41	21	37.94	32	48	28	57	26
6.045	201	294.68	365	184.86	207	193	56.74	120	139	121	99.29	42	51.02	40	41	19.793	42.9	30	33	22	77	30
6.11	189	326.18	325	146.62	178	203	54.32	119	152	124	114.28	41	47.18	43	43	20.32	34.18	29	19	21	92	24
6.175	178	343.9	313	126.06	169	195	54.34	118	135	157	129.82	29	57	48	40	19.12	34	24	13	24	101.886	32
6.24	161	345.7	250	119.04	173	213	52.68	131	135	155	134.41	26	55	44	39	23	30.08	24.828	15	26	111.677	29
6.305	150	313.64	196	126.4	185	191	57.94	156	151	203	146.2	23	56	37.222	48	26	31.96	25.98	10	27	93.99	29
6.37	171	286.78	169	91	201	172	66.94	190	134	234	147.01	18	55	33.68	47	22	32	21.72	11	35	82.3	30
6.435	171	285.62	150	103	209	168	81.88	229	141	250	122.25	19	50	29.7	41	21	30.04	25.6	9	33	67.08	28
6.5	209	297.24	156	87	211	176	104.5	303	146	245	86.36	14	46	29.32	33	22	32.94	28.06	10	36	64.13	39
6.565	246	299.36	142	68	180	130	145.34	290	177	250	87	11.464	46	28.68	31	29	34.96	25	8	39	61.03	37
6.63	239	329.02	131	65	148	127	187.08	223	244	255	71	11.66	44	32.62	21.515	22	34	28	9	36	51	27
6.695	250	354.24	115	73	116	124	232.34	160	221	254	65	10.68	35	34.06	16.34	23	33	33	9	43	40	28
6.76	239	380.78	111	64	116	126	231.18	113	243	164	71	9.34	31	31	19.96	40	28	27	11	37	53	23
6.825	204	416.42	95	59	86	114	205.5	90	235	122	95	9	43	33	22	34	32	26	8.257	36	54	31
6.89	166	429.66	110	59	97	119	170.6	80	210	124	111	6.36	33	29	24	42	29	33	8	33	50	47
6.955	152	409.54	126	61	92	115	148.42	70	186	98	116	5.66	35	34	25	48	26	23	8.66	25	44	29
7.02	137	392.4	152	61	85	97	124.86	75	146	84	117	8.64	27	32	24	61	24	26	8.34	17	49	26
7.085	117	380.42	200	70	98	106	117.64	90	115	87	101	11.98	23	33	30	82	23	21	9.32	30	46	39
7.15	119	350.92	272	71	91	92	119.66	90	104	95	83	18.94	25	40	27	94	23	19	9.34	30	53	40
7.215	124	327.44	334	77	86	103	127.92	100	102	90	61	25.3	35	43	28	81	26	16	10.32	40	54	42
7.28	130	294.94	348	86	97	115	155.76	94	96	94	62	34.26	43.899	53	34	79	29	21	9.02	44	53.207	44
7.345	137	263.84	411	101	109	143	183.18	94	94	84	66	39.32	48.32	54	37	67	28	22	8.66	51	49.36	40
7.41	142	233.88	431	117	133	173	198.92	96	107	56	67	48.58	54.28	50	30	68	22	23	9	52	44.7	44
7.475	159	199.9	415	120	161	199	167.36	107	115	46	94	60.26	55.68	52	27	80	27	20	9.66	58	41.02	57
7.54	150	169.52	407	139	220	254	132.5	119	117	46	131	49.48	50.38	59	32	68	32	18	9.06	60	40.94	63
7.605	168	156.04	400	160	214	263	108.16	120	136	45	160	38.04	43.38	70	29	66	32	24	10	60	38	66
7.67	182	163.9	379	151	179	301	95.38	115	116.358	53	183	30.72	40.983	101	23	67	31	23.379	11	47	32	64
7.735	189	184.84	321	146	151	373	80.78	113	108.96	93	151	20.74	40	100	27	60.308	32	22.02	12	50	30	51
7.8	213	193.94	280	123	104	416	92	111	112.98	108	109	15.68	44.68	129	28	53.06	33	23.64	12	43	32	40
7.865	235	201	242	145	80	508	90	105	102.72	111	117	18.3	58.203	135	24	43.4	40	28.96	12	43	33	37
7.93	253	222	211	178	69	586	91	125	82	107	79	16.04	72.24	151	27	34.72	36	30.06	11	38	38	37
7.995	264	230	196	180	83	556	85	132	81	94	54	16.64	75.32	121	31	33.98	35	35	12	35	29	38
8.06	226	218	215	236	79	462	86	204	89	96	37	13.38	78.76	125	41	28.4	35	41	16	39	41	32
8.125	228	195	240	246	73	361	80	243	81	106	24	10.34	75.12	126	39	28.3	33	50	21	36	40	38
8.19	218	155	257	197	82	266	67	309	78	145	22	7.36	63.64	116	36	25.38	31	59	41	34.753	40	37
8.255	185	152	281	159	103	224	92	304	83	142	20	6.94	47.44	93	34	26.3	32	53	48	31.989	32	36
8.32	167	118	256	157	121	192	105	230	89	127	19	9	40.44	90	35	26.02	42	61	58	31	34	32
8.385	170	100	210	124	121	196	125	172	92	123	15	9	34	97	35	32.92	40	45	66	28.39	36	27
8.45	169	102	201	110	114	186	154	140	116	104	17	9	39.46	91	28	35.12	49	39	57	29.74	27	25
8.515	175.814	103	200	127	98	168	137	116	98	84	16	9	41.78	69.165	26	38	66	30.722	64	32.61	24	28
8.58	182.6	127	175	125	92	213	176	111	117	82	19	10	52.92	55.06	23	47	88	25.02	67	37.35	19	28
8.645	177.42	132	148	130	83	226	149	102	123	69	19	20	62.24	48.7	23	45	82	22.12	85	46.7	25	33
8.71	186.2	125	141	134	82	227	128	100	132	72	18	26	56.98	35.12	19	32	78	20	104	52.35	34	33
8.775	196.96	132	127	129	79	282	125	116	113	71	32	49	57.94	31.82	19	37	80	13	115	48.314	38	37
8.84	204.94	138	118	134	74	362	99	133	109	56	43	84	48	38	23	34	73	13	100	43.72	36	39
8.905	202.06	151	128	115	64	450	94	136	107	49	52	131	37	30	25	22	64	10	76	45.42	35	28
8.97	219.68	147	117	112	61	459	83	123	101	46	72	115	32	29	24	33	68	15	77	43.44	27	28
9.035	238	167	102	126	47	448	95	123	94	46	73	135	35	30	31	22	66	15	72	46.84	36	29
9.1	246	206	104	143	44	432	102	112	96	48	66	122	39	31	34	32	55	8	63	55.42	36	31
9.165	274	240	117	170	55	369	109	91	111	66	42	92	33.55	26	48	24	59	11	72	66.55	45	26
9.23	269	247	105	203	54	276	96	89	117	71	45	77	27.04	34	46	20	61	12	94	79.27	34	34
9.295	274	264	96	211	74	237	91	72	132	70	40	49	38.86	33	67	19	61	10	149	89.7	34	34
9.36	282	234.094	85	175	106	216	94	71	154	74	43	37	44.12	36	58	18	56	10	224	96.28	37	41
9.425	333	208.14	80	161	148	225	78	68	177	59	44	21	63	60	50	19	63	10.707	252	86.6	53	37
9.49	364	199.68	92	145	200	267	91	69	198	50	61	10	91	58	48	22	55	13.64	241	87	61	47
9.555	365	218.14	111	127	272	280	97	82	182	33	72	13	105	91	35	18	48	15	209.923	81.07	69	47
9.62	325	238.56	144	116	299	267	105	71	179	49	77	10	109	109	29	23	47	20.28	142.2	60.21	69	59
9.685	296	218.92	183	84	340	213	97	73	170	50	87	10	86	143	25	28	40	23	89.26	53.07	93	69
9.75	257	166.4	217	85	368	173	106	83	147	47	91	7	75	135	29	28	32	19.24	65.44	36.17	108	72
9.815	261	121.58	238	98	368	155	97	98	134	58	88	9	72	131	30	23	25	22	52.74	32.04	114	75
9.88	274	99.76	193	101	409	147	107	111	136	72	95	8	51	139	30	22	25	19	44.38	23.09	122	65
9.945	246	98.96	144	97	409	152	95	124	125	64	109	8	47	136	32	24	28	15	41.34	26	121	65
10.01	245	100.34	156	86	396	129	91	112	136	69	118	8	29	135	30	30	28	22	42.98	34	131	73
10.075	257	103.96	162	85	373	130	99	97	130	72	123	5	29	110	30	28	37	21	41.36	46	113	70
10.14	219	100.36	148	103	354	110	114	79	112	76	121	9	27	83	25	25	31.964	26	41.98	56	139	71
10.205	195	91	169	119.471	321	127	128	83	108	85	117	9	30	79	28	27	32.96	42	44.32	46	153	56
10.27	172	102	176	129.96	254	143	110	100	98	114	103	9	23	75	26	21	40.94	39	54.9	56	162	57
10.335	151.08	108	165	122.76	199	164	116	98	94	143	111	7	19	81	30	29	38.72	39	63.3	61	174	52
10.4	130.46	108	152	102.16	186	175	147	83	78	137	130	9	26	96	30	34	32.7	46	83.48	48	152	58
10.465	127.3	106	144	73.54	182	205	141	71	86	160	138	7	33	106	35	25	28.36	44	85.08	35	160	65
10.53	126.36	87	146	52.44	148	227	131	80	83	157	129	5	35	115	62	23	37.024	39	70.44	36	133	57
10.595	115.6	103	151	45.68	119	267	156	73	92	178	126	7	48	124	62	26	43.61	37	58.4	28	112	65
10.66	121	97	151	45.66	90	292	159	73	86	175	107.858	7	57.899	106	66	35	44.56	43	43.78	31	109	75
10.725	120	107	169	56.56	81	294.172	163	65	103	170	89.42	5	75.2	73	55	34	42.125	76	36.02	24	100	53
10.79	130	131	192	62.66	87	288.1	152	62	114	168	83.12	7	101.8	60	48	42	33.4	112	31.7	27	96	50
10.855	119	176	223	77.52	77	259.24	145	61	124	140	67	8	123.88	59	36	36	37.76	141	34.62	29	101	48
10.92	111	173	226	99.52	71	233.14	123	69	103	101	65	8	120.76	34	33	50	35	140	31.72	36	97	50
10.985	126	188	244	110.3	71	206.86	147	62	102	62	67	8	111.3	29	36	67	34.92	116.822	33.62	31	92	59.399
11.05	114	188	250	111.34	77	184.46	154	67	109	49	79	9	92	29	45.192	90	33.24	81.56	30.06	27	83	56.4
11.115	105	166	266	100.44	99	160.84	198	51	120	51	69	8	59	33	52.3	126	39.02	69.06	29.64	31	67	56.3
11.18	111	161	273	96.32	120	144.74	220	76	144	72	66	11	44	23	56.64	127	37.1	45	29.02	32	51	58.94
11.245	114	151	264	89.74	99	140.34	276	81	163	63	65	9	40	21	52.36	167	43.8	32	30.82	31	46	59.94
11.31	125	119	261	75.44	97	134.72	290	82	168	61	67	8	41	36	78	176	42.1	30	32	41	55	66
11.375	110	113	252	66.7	93	130.68	269	79	193	66	66	10	37	35	82	137	37.08	28	33	33	50.811	78
11.44	118	106	256	67.82	97	116.8	257	71	182	72	85	8	38	40	80	111	35	28	40	35	48.339	75
11.505	121	113	259	71	101	135.08	248	71	172	77	86	13	41	41	61	67	32	21	43	36	47.22	95
11.57	145	119	256	74	99	169.78	225	72	165	116	109	11	37	49	53	61	39	30	69	32	48.56	103
11.635	160	118	265	74	127	193.54	190.852	75	173	203	119	10	31	58	44	54	38	26	101	39	45.88	101
11.7	172	120	269	71	141	188.78	167.76	71	214	287	118	12	35	68	31	44	36	23	114	45	43.44	116
11.765	182	117	286	70	141	183	161.02	71	261	306	152	13	48	60	33	41	41	24	134	49	44.56	107
11.83	169	120	320	74	153	172.44	154.72	76	249	298	169	11	40	60	30	39	19	39	119	51	48.12	128
11.895	145	108	330	69	137	156.44	156.62	66	232	235	144	12	39	56	34	33	17	33	117	49	52.9	137
11.96	113	95	305	71	146	152.98	144.48	72	206	159	117	17	40	53	31	40	40	30	110	45	50.88	162
12.025	100	86	239	71	158	151.36	137.66	87	209	110	95	16	36	53	33	46	42	21	97	46	53.9	162
12.09	91	88	175	77	157	143.4	126.78	92	220	78	66	22	34	49	42	45	33	23	98	42	62.8	142
12.155	80	101	139	79	135	158.48	128.26	94.414	217	81	69	28	43	42	37	45	36.743	19	74	48	65.78	117
12.22	85	123	122	76	125	175.92	126.72	85.44	180	85	63	30	42	46	34	42	33.38	15	51	42.343	63.66	98
12.285	77	175	107	72	142	175.38	127.3	85.94	182	101	65	37	44	32	33	31	27.04	19	42	40.66	65.34	90
12.35	77	209	88	79	163	165.08	132.96	101.54	156	113	64	47	49	36	36	33	25.66	16	38	32.42	65.22	78
12.415	80	226	87	85	193	131.96	123.12	120.54	139	97	71	66	50	37.621	37	34	26	17.707	30	32.62	60.32	87
12.48	93	202	90	92	232	112.38	115.02	131.62	107	90	70	84	61	30.08	52	35	25.06	18.34	33	36.32	61.34	93
12.545	92	165	96	92	307	88.22	112.02	154.46	103	80	69	78	60	31.94	47	49	29	18	39	39.64	66.68	89
12.61	81	129	99	102	329	65.78	108.36	166.98	97	71	72	77	54	38.3	49	44	33	19.32	42	42.98	57.08	89
12.675	74	124	98	127	367	50.1	103.04	185.16	99	78	71	57	63	34.36	47	37	33	18.12	52	46.64	50.1	82
12.74	77	107	92	168	363	42.36	107.6	162.32	112	70	90	39	71	33	50	48	26	18	82	57.24	57.58	73
12.805	81	101	82	208	389	36.38	97.8	138.74	107	63	96	29	60	31	41	50	24	18	114	67.28	54.12	76
12.87	73	105	94	222	408	34	85.06	126.54	114	75	102	26	58	31	38	51	31	19	115	79.24	75	65
12.935	73	108	96	233	446	25.42	83.32	100	105	75	100	27	36	32	35	48	26	19	128	99.84	92	67
13	75	105	96	238	439	21.66	83.34	77	113	92	95	26	36	41	46	52	25	18	123	111.96	135	65.293
13.065	92	118	113	238	414	21.34	81.68	69	142	94	85	32	38	45	31	55	32	17	97.958	114.66	181	84.46
13.13	96	120	119	189	387	19.02	82.32	87	171	95	71	29	38	63	29	52.879	31	16	64.56	140.74	192	105.56
13.195	96	112	143	148	343	18	84.98	81	193	95	67	26	44	73	31	51.34	43	18.414	56.3	171.82	207	114.96
13.26	122	99	158	119	348	19.32	72.14	83	224	88	69	34	43	80	40	49.68	41	15.38	58	220.6	215	116.34
13.325	149	92	166	94	349	20	75.34	88	255	79	77	46	38	97	45.036	45.7	47	13	63.94	283.9	204	107.54
13.39	183	107	191	88	358	16.7	70	94	276	77	83	42	35	100	63.18	41.18	64	14.98	62.38	318.54	162	98.54
13.455	204	108	186	132	337	16.88	48	100	312	68	94	46	44	130	86.84	44	66	23.26	60	327.64	175	91
13.52	215	104	198	151	329	22	38	110	341	65	97	47	50	139	100.28	44	69	25.12	58.68	315.14	170	72
13.585	229	119	210	153	305	22	27	114	326	89	99	44	51	135	94.42	40.04	71	29	50.48	259.82	170.914	60
13.65	234	119	191	156	298	19	22	133	321	96	119	51	45	110	98.58	36.02	53	28	36	208.6	148.56	69
13.715	233	134	166	114	304	18	22.793	140	291	103	136	60	41	88	100.18	35	56	38	51	150.78	125.78	65
13.78	226	139	164	97	322.627	18	21.36	151	265	115	142	87	44	69	95	34	63	41	53	92.36	96.24	63
13.845	192	134	162	82	343.18	11	15.38	156	249	101	132	134	35	75	87	36	61	57	54	74	88.62	61
13.91	158	140	177	79	343.08	20	12.34	175	227	103	107	161	29	69	94	40	61	59	52	66.74	87.7	73
13.975	162	142	181	75	315.24	21	12.94	180	218	78	97	148	32	95	92	29	57.879	64	31	56.4	92.6	73
14.04	164	156	214	86	273.3	17	16	175	199.822	58	90	150	51	129	92	28	54.68	63.5	32	51.68	96.66	71
14.105	146	145	228	102	228.3	20	12	195	184.08	52	94	131	54	144	84	29	45.774	56.4	29	42.42	107.56	79
14.17	124	179	231	115	199.14	14	14	201	165.48	51	95	90	47	170	102	38	34.54	54.98	30	47.9	107.72	79
14.235	120	189	218	126	185.42	16	12	229	143.48	50	100	74.237	44	170	101	36	24.44	49.4	31	48.38	105.66	76
14.3	109	166	235	150	186	22	13	248	121.48	43	85	62.06	33	156	102	40	21.61	44.02	25.636	52.6	102.04	93
14.365	101	160	187	148	199	17	14	263	98.16	52	72	51.74	32	132	109	40	20.21	39.04	25.32	59.96	105.94	98
14.43	103	149	139	162	208	16	14	266	91.32	39	73	42.72	39	120	106	47	20	34.36	23.36	58.7	99.76	95
14.495	104	133	125	133	226	18	15	284	90.12	66	77	40	47	111	127	47	23.92	28.3	19.18	55.02	96.98	99
14.56	105	121	123	120	243	13	15	295	105	84	63	37.18	48	116	147	38	23	30	22	52.235	98	99
14.625	103	100	119	97	245	17	13	287	94	91	58	35	53	116	173.956	36	28	27	25	51.05	113.18	85
14.69	99	94	118	86	247	22	13	311	110	95	63	35	51	99	189.3	41	42	24	26	46.83	118.36	79
14.755	104.778	91	114	61	251	19	16	326	109	83	70	35	61	105	197.6	38	58	25	24	44.61	107.1	68
14.82	100.06	109	107	62	230	21	16	341	142	98	69	35	86	88	201	33	72	22	34	44.39	95.4	69
14.885	100.3	138	103	74	207	20	20	344	148	86	68	31	94	72	194.42	32	63	27	51.799	46.95	76.82	67
14.95	108.6	205	107	75	194	21.743	12	321	167	70	59	34	80	60	165	38	68	25	72.52	46.88	59.76	67
15.015	119.26	243	79	68	183	23.64	16	279	168	55	58	32	75	46	149	45	64	28	80.25	49.02	52.36	78.399
15.08	125.64	249	75	60	207	26.88	14	270	168	65	70	45	74	36	118	52	56	29	80.78	60.79	58.92	86.64
15.145	135.58	227	83	58	226	20	16	261	149	67	64	57	50	34	87	66	64	40	80.42	51.2	78.84	97.24
15.21	156.92	237	100	59	220	21	15	270	136	63	78	62	33	31	78.893	64	50	40	54.52	52.96	118.68	107.928
15.275	187	261	102	56	207	27	16	264	123	72	69	81	20	30	67.1	59	30	46	46.16	55	163.38	114.17
15.34	252	273	86	61	201	27	21	225	127	57	75	73	18	29	58.24	68	23	35	42.08	58	217.6	109.37
15.405	242	266	82	51	177	27	24	195	133	69	67	64	20	39	67	62	23	28	35	58	232.06	94.32
15.47	259	266	88	65	136	29	20	165	141	63	61	50	21	34	51	58	22	44	46	52	248.14	91.29
15.535	228	305	95	56	152	34	19	156	129	56	74	41	25	44	60	55	23	38	51	59	256.02	101.12
15.6	236	307	91	58	160	37	20	162	153	53	96	42	35	51.985	54.136	63	24	48	43	56	264.24	107.95
15.665	202	310	102	63.071	172	38	21	156	171	65	85	34	35	54.34	50.68	62	30	56	45	74	270.98	121.92
15.73	175	269	114	72.58	198	39	17	162	164	63	86	27	33	62.58	49.34	73	39	108	51	61.893	256.16	139.78
15.795	155	247	130	90.2	207	39	22	167	161	64	87	31	37	75.58	46.36	75	36	146.562	46	48.74	217.64	131.52
15.86	153	235	158	107.56	209	37	16	156	149	66	95	17	42	77.36	40.3	77	42	185.12	62	46.32	151.18	127.04
15.925	133	232	197	116.96	188	30	16	147	149	72	127	34	40	83.26	39	62	42	190.72	54	43.7	107.84	112.3
15.99	132	213	193	113.06	186	36	19	126	145	62	109	48	64	91.7	42	52	45	155	53	40.68	88.44	100.24
16.055	134	232	199	113.96	170	28	18.379	132	126	72	132	65	76	91	29	38	51	106.98	70	45.94	76.4	98.04
16.12	140	223	195	126.56	158	34	19	135	105	81	111	64	75	80	29	37	43	88.18	78	54.28	59.14	120.54
16.185	142	162	153	134.64	130	36	19.66	154	110	93	97	77	64	62	32	36	51	49	82	60.96	62.56	140.6
16.25	124	129	121	140.7	117	39	21.32	146	89	104	96	75	57	47	39	34	53	39	67	61.02	75.92	138.06
16.315	138	113	107	170	113	37	16.06	133	78	119	107	77	45	42	33.136	35	66	30	59	58.02	97.82	129.18
16.38	135	105	116	164	100	30	17.62	141	86	111	84	65	45	35	30.34	43	94	30	52	51.06	98.42	116.26
16.445	138	113	99	135	117	40	21.88	150	78	138	84	61	51	36	37.26	38	126	37	44	45.18	98.62	92.48
16.51	144	115	114	123	125	41	23	180	96	159	87	59	53	30	46.28	42	144	47	35.808	54	91.1	87.1
16.575	149	130	142	109	114	37	22	194	121	197	82	66	71	35	54.94	39	150.278	52	33	52	87.98	88.96
16.64	149	134	137	75	111	40	25	234	148	209	94	68	67	44	55.36	35	130.22	60	31.68	54	72.5	82.14
16.705	144	131	134	74	119	45	28	245	152	238	82	67	81	52	50.04	33	97.88	72	27.7	53	65.32	87.88
16.77	148	115	138	70	124	43	35	238	186	260	77	56	95	53	45.36	36	75.78	87	24.12	53	60.06	94.86
16.835	152	140	123	58	123	46	38	289	194	296	86	51	91	55	38.06	37	55.48	77	25	51	68.22	88.14
16.9	165	137	133	50	133	48	51	267	239	283	79	37	103	58	36.32	26	42.06	84	23	44	80.6	96.82
16.965	184	172	141	54	173	58	88	298	306	271	82	37	88	59	32.38	22	40.32	76	25	38	82.02	88.18
17.03	242	210	143	62	217	39	111	333	346	285	75	49	61	45	33.3	24	42.98	63	24	37	76.38	96.82
17.095	253	301	137	83	225	43	122	334	377	267	63	46	52	49	39.62	25	40.7	42	28	32	75.32	101.9
17.16	230	384	133	85	222	46	168	338	352	246	67	55	39	53	45.064	28	31.74	26	32	23	71.38	105.92
17.225	209	442	134	87	212	46	188	327	277	227	66	64	42	51	47.95	21	33.94	28	26	28	74.28	135.4
17.29	189	422	121	91	192	40	221	317	227	199	75	55	40.5	50	54.12	22	43.6	31	21	41	73.7	160.5
17.355	182	351	159	119	171	36	216	317	200	187	77	47	38.34	49	56.66	29	50.96	26	32	41	72	175.7
17.42	155	299	196	124.45	167	36	226	326	192	151	80	43	36.68	49	51.44	27	54.98	29	33	47	65.4	167.18
17.485	131	237	243	133.6	174	44	225	369	202	112	100	44	32.04	41	43.54	41	67.22	29	27	55	60.68	172.88
17.55	144	191	279	142.94	163	44	202	407	215	87	113	32	31.88	43	36.95	37	85.54	22	26	45	62.64	173
17.615	164	168	304	156.56	172	48	184	438	197	68	146	33	28	39	37.27	35	109.16	27	27	51	66.64	166.14
17.68	225	140	280	177.18	186	44	169	414	186	55	171	28	30	32	33	28	144.4	25	37	58	68.66	162.08
17.745	281	122	202	189.62	184	48	143	449	152	61	195	27	34	39	31.44	23	158.66	23	38	67	61.08	149.26
17.81	364	136	160	185.4	215	39	103	450	137.651	71	161	27	28	37	29.78	24	133.26	19	33	66	47.76	139.2
17.875	434	137	134	183.98	200	38	104	412	145.86	76	173	28	24	38	29.83	31	94.26	15	31	66	37.72	115.48
17.94	458	135	126	174.44	202	31	80	330	129.9	87	159	27	27	35	28.78	36	73.08	18	26	82	34.34	110.1
18.005	399	139	136	165.04	195	33	63	252	153.64	88	145	23	27	33	28.83	33	49.2	22	31	111	32.68	87.46
18.07	337	140	162	150.46	216	37	55	198.381	175.96	93	160	24	30	33	28.17	35	41.64	29	30	131	26.06	88.96
18.135	312	156	184	143.06	191	43	49	150.58	179.98	101	141	21	29.172	36	26.1	26	54.88	36	32	143	23.66	76.26
18.2	280	153	191	121	187	52	42	122.82	173.08	117	124	25	18.12	35	21.95	33	69.58	44	26	141	23.34	69.14
18.265	313	164	172	116	178	63	38	111.7	174.94	125	121	19	27.18	37	24.22	40	81.92	49	32	124	19.04	63.12
18.33	327	176	151	112	163	63	32	119.24	221.56	118	99	18	38.96	37	22.61	21	75.44	47	24	121	22.28	65.94
18.395	345	203	131	99	168	49	33	117.42	259.18	136	102	26	54.86	42	24.73	32	70.66	56.278	31	120	23.68	72.86
18.46	403	221	121	98	156	38	35	131	298.02	135	95	19	76.52	53	27.44	27	68.36	64.96	30	131	21.02	79.86
18.525	406	251	114	113	133	29	25	129	312.02	121	102	19	84.66	54	26.17	28	69.82	62.38	29	147	22.64	114.3
18.59	415	251	93	123	115	34	27	156	299.12	148	108	24	73.78	51	28	31.536	95	58.68	27	155	24	141.46
18.655	393	246	89	124	105	35	29	156	267.26	149	109	20	68.94	47	28.78	36.3	110	51.4	21	129	23.34	146.9
18.72	342	249	98	123	105	46	31	167	259.94	210	112	31	48	47	33.51	39.32	141	43.38	22	106	25.82	172.48
18.785	271	248	91	114	93	51	32	167	238.56	273	105	28	32	41	40.56	47.26	126	42.88	23	102	29	171.04
18.85	182	256	99	104	81	54	25	185	243	314	118	23	16	32	41.05	50.06	121	49	18	96	27	171
18.915	117	275	107	87	71	53	37	213	268	346	107	21	17	38	36.83	45	114	44	15	118	32	171.98
18.98	108	304	121	90	58	46	23	251	289	297	115	27	15	24	36.17	28	89	48	19.243	125	28	145.54
19.045	92	321	132	77	64	49	35	259	298	233	106	24	14	39	39.17	40	81	54	20.34	144	32	157
19.11	96	348	126	76	61	53	31	285	273	174	95	26	16	42	39.83	43	68.651	60	18.02	126	33	121
19.175	88	363	121	83	65	49	38	275	277	133	109	34	18	29	40.73	37	58.4	66	17	137	35	94
19.24	74	385	114	103	63	54	40	268	293	123	114	42	15	37	46.17	57	38.5	78	29	118	41	82
19.305	94	420	113	112	77	61	36	259	288	116	127	58	24	34	52.68	75	39.9	73	28	70	47	73
19.37	107	450	105	126	83	60	42	238	277	118	128	54	27	46	65.46	107	41.04	77	38	51	49	77
19.435	106	482	116	114	94	52	35	199	246	116	122	63	24	29	73.61	150	41.82	81	45	52	57	79
19.5	115	443	122	102	88	46	51	180	196	126	124	73	26.828	31	78.07	163	37	69	37	53	72	86
19.565	146	467	122	92	74	39	37	180	155	116	124	71	26.68	31	91.85	140	32	52	53	30	81	80
19.63	170	432	120	71	75	35	44	181	122	111	116	57	24.02	38	102.56	152	40	40	65	19	80	70
19.695	170	397	146	69	68	48	38	199	92	120	117	35	23.25	30	109.29	141	37	31	69	16.464	83	54
19.76	216	383	159	73	80	34	41	211	84	129	116	31	24.17	34	115.22	116	32	32	62	16.66	80	42
19.825	278	356	171	77	83	45	37	203	91.157	120	108	31	24.44	31	112.83	102	32	32	80	17	92	44
19.89	298	313	164	71	120	46	38	201	93.02	134	114	25	20.44	46	94.23	102	31	29	73	22.678	117	42
19.955	346	250	176	71	136	39	32	176	88.7	132	109	23	18.887	53	62.54	86	38	33	49	27.044	122	36
20.02	340	257	195	76	142	39	33	170	96.24	142	126	21	19.92	40	52.83	76	38	26	35	23.395	145	39
20.085	337	237	205	98	151	44	35	149	103.64	131	127	20	18.76	37	51	54	37	40	31.672	33.23	126	42
20.15	324	263	249	118	144	38	33	177	108.3	145	141	17	16.64	35	51.78	51	38	39	24.72	37	94	49
20.215	323	287	273	151	151	41	30	212	119.9	157	127	17	23.76	28	51.44	57	47	23	17.38	43	62	50
20.28	313	304	309	149	159.485	54	34	217	138.86	139	118	16	21.903	34	48.22	47	47	35	15.94	57	56	51
20.345	325	286	320	145	149.14	52	30	225	154.58	182	95	16	27.338	32	48.17	64	60	38	14	86	34	50
20.41	316	274	305	115	124.18	61	28	243	145.8	195	77	12	27.24	30	46.88	69	51	36	15	90	26	73
20.475	272	276	281	83	107.74	70	28	253	135.7	190	76	19	30.8	29	43.17	74	45	29	16	125	32	73
20.54	262	262	297	83	113.9	76.364	20	249	125.42	191	75	15	31.24	26	43.44	107	40	35	13	156.491	35	94
20.605	167	291	323	77	109.1	84.94	24	267	104.5	195	92	13	30.24	33	41	102	49	27	14	196.08	36	106
20.67	136	294	372	80	107.3	104.5	21	288	82.8	200	108	11.586	25.44	33	40.22	98	55	30	13	215.58	43	110
20.735	111	313	357	90	118.9	112.06	23	298	84.58	218	103	12.98	22.06	43	39.39	83	50	29	14	221	36	100
20.8	104	354	343	98	105.52	118	21	280	79.76	221	102	16.64	21	44	40.39	53	62	33	18	222	35	92
20.865	99	380.82	347	92	97.32	138	20	277	69.06	249	101	19.98	24	49	38.66	51	74	39	15	223	70	90
20.93	132	394.94	316	90	83.48	139	24	314	70.62	246	90	19.12	20	63	37.73	36	80.328	43	19	185	110	104
20.995	188	386.78	274	79	73.36	141	17	307	75.64	281	84	18	19	81	41.22	37	99.52	50	23	121	149	103
21.06	192	360.32	242	79	68.353	161	16	361	97.46	272	60	20	17	90	36.88	40	126.14	54	24	120	184	86
21.125	272	254	202	90	64.17	160	22	362	121.86	296	69	25	15	98	32.78	47.571	143.92	73	33	77	177	86
21.19	347	213	163	79	66.78	150	15	351	146.82	325	71	24	19	85	37.51	54.96	149.98	87	38	59	130	65
21.255	345	128	121	78	74.24	163	13	317	172.5	324	83	24	19	72	41.44	62.28	142.42	94	40	41	81	59
21.32	337	104	107	69	89.85	186	20	302	184.96	330	89	24	23	64	33.93	64.34	127.44	109	44	39	76	54
21.385	252	80	99	75	102.51	204.678	19	249	176.44	305	91	24	25	55	29.9	60.04	122.94	148	46	33	75	55
21.45	185	53	99	72	116.19	232.8	18	234	165.06	260	56	35	26	41	34.44	53.38	114	142	60	29	85	33
21.515	147	53	95	79	134.85	270.06	16	221	156.36	213	69	34	35	31	34.73	55.62	125	176	62.243	30	123	38
21.58	147	46	92	87	139.32	295.28	14	202	146	173	56	35	33	27	37.83	59.32	120	184	71.9	22	123	38
21.645	141	44	94	81	135.9	335	14	215	122	112	38	44	29	29	41.46	57.36	126	174	73.7	21	116	44
21.71	181	41	106	86	150.69	361	19	203	94	71	24	43	39	25	53.12	54.02	125.464	130	64.74	27	91	51
21.775	222	45	121	77	138.3	336	18	188	96	48	26	49	37	19	54.1	50.36	111.16	106	60.34	30	79	69
21.84	280	58	121	56	142.9	339.621	13	172	107	36	34	50	37	36	52.68	46.36	91.78	73.23	47.46	29	67	86
21.905	242	51	126	69	142.02	313.62	16	170	131	42	31	46	26	46	58.44	39.06	75.44	56.72	40.34	27	58	100
21.97	296	65	139	75	193.94	286.46	14	178	149	52	21	70	23	72	52.1	32.7	74.7	52.68	33.4	37	62	94
22.035	343	80	131	96	246.94	306.32	14	181	163	79	18	73	18	71	46	39.58	66	48.7	28.02	40	85	106
22.1	387	79	126	109	280.34	279	17	163	186	86	13	72	25	93	40.15	38.06	69	42.3	24.36	33	128	98
22.165	388	88	107.908	111	316.28	246	21	162	173	93	21	83	22	86	30.21	33.02	69	48	26.96	29	113	95
22.23	316	119	93.08	135	292.5	250	19	149	150	85	38	82	22	87	33.92	30.68	71	46	24.38	31	148	90
22.295	266	150	77.78	135	265.54	233	19	146	157	80	45	65	26	71	34	31.32	84	54	26.62	41	186	79
22.36	205	154	73.32	134	260.38	265	17	149	165	61	65	52	21	61	31.06	29.36	112	60	32.3	50	163	67
22.425	190	160	70.04	141	286.55	246	18	145	189	52	85	34	32	61	40.8	28	137	69	32.02	70	153	56
22.49	169	160	76.58	140	333.55	207	16	157	198	42	82	33	34	63	46.88	29.98	129	64	42.22	89	155	66
22.555	157	166	75.72	174	333.08	214	19	161	195.757	49	88	23	38	44	60.72	29.02	119	68.536	41.4	106	156	91
22.62	142	149.944	61.72	163	390	186	17	168	182.14	52	103	23	38	41	63.94	34.6	93	69.68	47.24	120	155	104
22.685	128	155.54	72	188	388	185.914	19	161	153.22	48	101	17	43	43	66.94	39.32	79	63.06	55.3	113	169	110
22.75	101	158.04	62	179	360	159.92	24	160	120.22	37	114	20	54	32	75.82	41.98	61	69.9	61.62	94	160	108
22.815	92	160.62	53	182	309	127.86	22	175	95.14	32	105	23.536	75	30	70.12	42.34	54	65.1	56.74	99	164.243	90
22.88	81	143.86	45	210	267	112.06	32	200	93.94	30	106	23.68	81	44	68.04	41.34	74	56.04	51.68	89	151.48	76
22.945	74	120.8	50	191	258	107.02	40	247	93.04	21	113	28.128	92	45	58.2	46.28	76	48.06	47.04	84	148.7	64
23.01	65	110.04	55	197	245	118.22	53	298	89.02	23	125	35.68	77	58	41.34	49	114	42.36	45.94	71	108	59
23.075	63	96.78	53	176.787	254	124	64	313	87.34	21	126	45.34	63	52	41.98	53.62	159	40.34	39	83	112	55
23.14	57	90.34	62	170.98	309	128	99	275	85.68	18	119	45.1	53	73	42	60.7	155	31.42	33	71	100	46
23.205	57	79.44	60	171.34	382	131	82	229	84.06	14	119	46.31	50	82	30.24	54	179	34.92	29	53	105	50
23.27	62	72.02	63	153.18	438	132	143	168	87	12	119	61.24	47	78	31.96	46	156	37.68	21	59	108	51
23.335	67	72.32	68	142.68	448	137	154	113	104	18	106	40.6	42	83	28.08	39	152	36.34	20	61	127	36
23.4	67	69.7	79	137.38	410	180	149	116	100	20	105	35.12	41	73.722	41.72	38	123	32.7	22	39	141	47
23.465	70	72.62	75	127.08	400.308	206	167	130	102	18	98	24.384	47	67.02	36	38	88	34.3	24	54	154	36
23.53	64	69.36	67	117.72	417.12	192	155	151.663	90	32	95	19.337	52	78.22	26	32	80	31.38	26	43	166	38
23.595	59	83	59.222	98.5	464.96	198	140	214.1	101	67	89	16.48	59	79.946	29	33	55	36.26	26	43	163	40
23.66	64	88	55.34	81.42	518.98	182	144	257.52	113	80	90	15.24	56	85.78	26	40	47	49.9	25	38	193	39
23.725	72	78	60.28	60.5	523.8	172.151	145	253.12	113	146	69	13.48	58	93.695	28	39	32	60.28	27	36	184	37
23.79	83	75	58.38	53.98	538.78	151.86	162	217.96	120	188	63	31.24	60	89.28	20	50	22	61.02	25	24	180	40
23.855	82	77	54.02	63.58	569.74	139.36	175	157.46	122	273	62	32.15	54	74.31	21	76	31	48.12	29	28	161	43
23.92	80	67	55.64	65.18	578	126.12	175	126.48	116	294	79	31	41	59.48	21	64	30	37.38	27	34	176	52
23.985	87	64	58.88	90	547	109.44	165	108	110	267	87	40	49	55	19	71	32	37.64	20	39	184	69
24.05	113	65	60	91	451	91.46	167	105	115	221	93	37	44	38	19	66	37	44.94	24	44	197	64
24.115	140	56	76	109	325	79.72	137	100	94	146	142	37	46	37.707	24.364	56	38	51.96	24	41	180	75
24.18	161	58	96	116	236	76.06	124	80	98	133	164	43	52	40.96	23.36	53	41	54	23	47	190	74
24.245	141	55	108	114	192	69	125	75	98	125	178	53	52	40.18	25.96	47	47	57.3	30	55	191	62
24.31	148	53.32	128	136	179	81	111	84.399	100	151	160	68	50	38	24.24	49	38	54.38	30	52	136	56
24.375	161	55.98	128	141	176	95	111	106.48	94	174	164	60	45	47	32	40.808	47	47.38	33	53	102	56
24.44	167	67.56	157	160	156	108	107	125.24	95	184	171	76	48	43	28	47.9	39	43.68	29	56	74	55
24.505	172	68.38	159.5	163	150	98	117	156.4	100	226	155	77	44	53	29	50.18	41	42.34	28	67.314	57	55
24.57	150	66.66	151.44	158	126	97	96	204.32	123	218	142	63	45	59	27	62	60	47.94	15	70.02	49	49
24.635	145	73.6	149.3	145	112	93	92	249.72	128	240	137	68	42	48	39	78	69	56.28	23	60.54	57	56
24.7	174	75.02	140.44	169	104	116	64	294.36	145.178	297	151	47	48	59	35	76	80	61.64	19	85.38	60	50
24.765	173	85.88	140.94	183	104	124	63	294.82	152.66	367	123	40	49	48	48	94.885	81	79.5	21	102.98	50	52
24.83	187	97.94	145.98	201	120	125	64	300.86	165.54	318	110	34	47	57	47	123.46	68	97.9	28	99	43	58
24.895	179	98.36	156.9	212	116	119	64	288.2	156.82	238	92	34	58	70	61	150.851	53	125.44	26	116	33	64
24.96	143	91.36	153.42	254	120	105	64	296.48	146.18	171	103	36	46	49.958	55	175.29	64	142.94	36	124	32	67
25.025	122	106	156.92	319	177	104	70	327.78	101	144	94	40	35	51.26	58	191.48	52	142.7	37	133	32	63
25.09	94.68	108	137.24	452	248	86	65	356.82	113	144	82	39	25	45.76	55	221.44	57	131.76	45	138	29	63
25.155	89.96	84	125.66	495	305	107	80	334.04	107	144	89	38	26	34.42	57.414	232	52	109.84	44	145	26	55
25.22	98.6	65	118.74	497	295	103	54	379	105	141	121	40	29	31	58.34	219	45	101.94	60	131	25	61
25.285	97.38	68	126.22	404	253	104	61	377	106	155	160	43	28	26	54.24	212	44	69	69	117	23	62
25.35	94.34	69	118.14	301	186	115	69	320	101	165	192	46	20	24	43	218	44	53	60	89	19	62
25.415	92.02	68	101.1	212	161	111	68	291	105	217	206	54	32	18	47	219	44	49	51	92	21	61
25.48	82.54	77	91.3	152	149	131	88	244	102	213	191	55	31	16	48.328	172	37	58	45	89	21	51.722
25.545	75	84	65	153	131	122	107	201	101	265	132	55	33	15	42.72	178	33	52	39	85.47	21	48.32
25.61	68	94	53	137	126	120	124	157	106	232	106	60	33	16	41.88	157	38	61	22	74.662	26	45.7
25.675	66	72	45	111.63	112	110	126	140	134	229	106	53	36	15	52	123	33	71	36	64.98	27	46.64
25.74	71	63	39	95.4	132	100	152	138	188	169	106	67	35	11	55	83	40	84	41	61.44	23	48
25.805	52	64	47	80.78	139	106	181	118	195	145	96	66	27	15	58	74	50	94	50	52.42	26	44.7
25.87	66	74	49	65.1	151	104	165	97	181	141	115	52	28	16	62	58	44	90	70	49.22	25	40.18
25.935	63	79	51	58.12	140	112	158	95	182	138	155	52	26	11	57	56	59	100	68	49.98	38	43
26	57	102	53	59	136	113	169	96	151	171	247	52	32	14	59	42	55	105	91	48	40	50
26.065	69	103	61	86	110	101	128	100	134	207	246	34	29	14	60	41	57	98	109	40	43	52
26.13	63	101	86	96	123	92	115	108	96	215	387	36	41	8	60	34	55	86	115	37	48	55
26.195	76	102	95	94	115	103	101	103	96	223	472	33	52	13	54	33	46	83	109	32	46	56
26.26	74	88	114	85	76	127	106	105	93	198	517	30	55	13	55	31.879	46	71	112	33	48	52
26.325	77	95	134	83	116	127	105	88	89	228	482	26	69	11	47	29.36	46	68	89	32	54	45
26.39	80	96	130	91	93	143	97	89	96	264	496	24	67	12	45	31.96	42	65	87	34	60	33
26.455	71	84	133	102	81	130	107	70	94	257	534	21	55	11	47	41.92	46	76	75	30	66	30
26.52	51	94	118	101	68	108	92	66	102	248	601	23	52	12	46	44.12	44	70	82	35	63	26
26.585	64	92	103	131	61	98	85	70	126	256	609	28	37	13	39	41	57	76	73	29	56	24.586
26.65	67	81	103	142	80	76	84	83	149	254	597	27	38.379	16	31	42	55	73	74	26	54	24.66
26.715	67	109	109	112	84	66	72	81	179	261	568.994	31	34.4	15	29	47	71	78	68	25	42	25.66
26.78	71	104	102	100	90	56	77	100	250	205	530.56	30	31.94	16	22	46	85	82	47	25	41	27.32
26.845	66	116	113	103	86	56	74	101	330	199	449.7	31	27	17	24	64	92	80	46	22	35	28
26.91	71	86	165	105	78	84	65	86	429	185	377.04	34	34	14	33	69	84	87	49	22	17	42.52
26.975	71	90	208	103	69	167	47	79	442	169	327.92	28	38	16	35	69	95	77	37	19	25	68.48
27.04	78	105	249	108	76	282	47	107	489	132	296.86	24	41	20	37	76	80	73	38	16	18	101.1
27.105	81	133	225	88	84	383	48	99	470	110	245	30	36	22	46	62	63	75	31	18	15	124.88
27.17	83	179	223.879	88	129	394	47	93	431	109	220	27	37	21	54	50	57	70	31	24	21	123.08
27.235	72	202	206.84	70	160	404	45	100	361	108	187	23	33	25	64	50	51	73	29	28	22	118.334
27.3	76	214	182.16	72	185	320	58	117	304	130	180	25	30	29	73	45	48	56	32	34	21	112.791
27.365	74	222	162.78	77	198	178	65	122	276	134	171	28	32	30	82	54	54	60	33	31	21	90.02
27.43	75	190	161.62	82	193	130	80	139	264	167	178	18	30	33	79	53	44	47	53	39	20	72.78
27.495	81	151	146.84	97	194	88	75	171	252	186	208	27	40	33	84	62	50	40	75	35	18	64.62
27.56	73	122	149.22	111	203	55	86	206	234	215	248	24.793	33	40	101	61	34	40	97	41	25	54.97
27.625	63	110	166.88	101	192	53	90	274	186	217	230	22.34	42	39	96	71	37	33	94	49	25	34.48
27.69	64	81	182.24	105	224	63	99	348	134	231	265	24.64	51	42	80	71	28	36	99	56	34	36.76
27.755	62	90	178.42	97	317	65	88	351	85	239	322	25.34	46	53	78	76	28	37	73	54	36	34.16
27.82	55	85	162.78	100	426	84	83.172	368	62	297	357	25.66	61	56	83	66	39	34.172	60	63	34	34.92
27.885	75	68	157	97	547	95	73.4	332	58	334	419	21.38	62	55	70	60	35.757	34.32	53	51	33	36.73
27.95	77	79	149.74	105	593	95	73.3	251	47	335	477	20.88	74	50	69	58	33.68	35.66	53	42	30	33.35
28.015	62	67	147.32	109	548	89	65.6	179	39	340	472	21	72	51	69	53	30.36	31.38	37	41	33	37.11
28.08	47	78	126.22	102	487	92	53	140	38	312	411	16	74	48	73.278	47	25.7	27.02	38	41	40	44.84
28.145	50	91	131.5	93	393	74	64	124	41	269	297	17	56	46	75.64	56	29.28	33.26	22	47	48	55.76
28.21	59	82	136.04	101	299	60	73	119	55	214	195	19	58	31	77.266	56	33.32	37	29	39	42	53.16
28.275	63	69	132.12	77	252	46	78	111	42	157	152	19	49	30	81.12	52	34.66	41.62	30	42	40	56.84
28.34	58	92	114	63	229	42	69	116	50	111	147	19	52	39	91.85	58	46.22	43.06	42	42	35	67.76
28.405	57	96	106	59	242	40	77	108	50	104	176	18	45	37	101.79	55	55.96	37	40	46	39	73.19
28.47	56	85	102	47	230	42	86	107	49	99	180	14	35	43	125.52	44	69.22	36	58	44	38	79.11
28.535	51	108	99	48	256	62	92	120	64	85	175	19	38	47	130.9	50	93.48	36	53	42	46	79.54
28.6	56	175	92	53	303	57	85	149	57	63	152	15	38	44	150.6	42	120.82	32.257	59	44	44	79.73
28.665	55	247	87	66	321	56	68	184	56	52	174	14	44.364	63	157	48	132.64	36.94	57	39	40	84.38
28.73	62	279	83	75	348	59	83	191	58	49	165	16	54.92	69	191.805	43	137.3	40	60	33	36	89.65
28.795	62	257	79	75	309	66	70	181	60	47	138	15	56.36	70	214.88	50	141.64	47.26	45	27	38	82.24
28.86	73	238	70	77	279	64	66	192	91	35	89	14	49.72	72	233.54	44	135.08	51.66	42	25	27	81.19
28.925	58	190	59	85	245	70	65	178	126.613	39	82	22	48.98	77	224.964	33	108.56	52.283	38	21	37	80.54
28.99	69	155	66	88	231	65	61	161	188.88	59	68	12	54.7	73	203.88	39	81.82	52.05	32	32	31	77.08
29.055	68	117	64	107	237	68	57	136	235.76	55	59	19	29	50	186.91	39	66.08	50.17	28	33	18	67.24
29.12	70	88	66	132	291	71	63	115	237.44	34	57	21	41	59	154.35	44	52.1	52.78	31.036	24	23	57.43
29.185	88	75	77	148	297	66	58	106	237.64	40	57	22	39	38	130.63	34	41.72	58.68	24.08	26	22	43.32
29.25	98	83	89	153	310	71	59	115	242.7	45	58	20	50	27	89.82	35	39.94	59.76	24.62	34	26	41.19
29.315	93	92	99	159	317	71	52	111	226	53	50	25	54	27	71.36	36	37	50.39	32.94	35	26	44.585
29.38	97	130	129	144	299	85	67	129	198	62	61	23	64	24	56.3	40	29	56.07	32.04	32	36	51.101
29.445	101	146	193	124	245	95	66	160	204	63	59	25	74.314	17	57.96	41	45	64	28.12	35	30	57.31
29.51	121	178	178	116	254	107	66	154	215	73	64	23	77.34	18	66	44	47	83.6	20	36	37	61.88
29.575	123	206	248	94	215	140	78	151	220	78	65	21	86.308	20	58	43	67	96.74	33	38	50	118
29.64	137	206	260	84	170	143	72	126	257	84	66	25	90.54	17	52	56	76	97	46	38	48	144
29.705	168	206	270	83	137	150	70	111	274	69	67	19	85.51	23	59	85	77	92.1	39	50	44	143
29.77	211	186	200	64	109	192	60	104	256	61	75	25	90.22	20	50	91	68	82.2	28	52	44	109
29.835	215	148	146	85	88	209	67	104	240	53	77	20	97.58	21	52	132	69	76.12	27	52	42	110
29.9	204	118	135	85	85	239	65	97	217	53	75	19	118.41	22	59	134	67	62.28	29	53	39	89
29.965	179	77	132	85	81	233	72	93	187	55	68	21	140.92	18	56	136	59	65.92	27	48	36	52
30.03	144	66	122	80	75	266	91	96	159	41	64	22.914	165.9	20	64	121	59	69.92	22	50	36	31
30.095	149	63	139	79	81	334	93	80	146	42	78	26.64	171.92	20	71	123	64	71.12	22	54	40	35
30.16	137	57	159	88	84	393	109	89	146	48	110	29.98	156.32	12	85	87	75	72.3	27	60	48	28
30.225	138	69	150	80	83	437	120	79	163	54	133	31.66	152.08	14	99	68	79	87.95	23	60	46	26
30.29	142	94	165	72	120	476	108	91	144	53	130	29.36	132.4	20	113	69	94	103.8	25	47	34.358	20
30.355	156	93	176	60	164	524	87	95	95	68	129	29.32	140.82	18.293	136	56	82	107.06	18	59	29.02	20
30.42	148	118	196	79	199	471	111	100	79	81	136	28.02	107.68	20.3	148	55	73	117	25	59	27.34	21
30.485	125	136	166	102	273	490	110	96	58	107	124	29.64	107	22.66	168	55	61	141	23	57	32.28	21
30.55	97	139	151	134	290	527	133	95	48	128	118	31	86	23.94	168	41	64	182	26	46	32.18	23
30.615	82	144	157	131	285	595	135	103	39.808	169	76	28.36	66	22	136	42	54	217	24	48	29	22.793
30.68	69	128	178	137	235	634	116	103	38.98	188	71	23.7	57	29	101	54	48	245	22	51	36	21.68
30.745	69	131	224	134	173	631	127	109	37.436	221	94	18.04	64	31	70	51	52	223	24	60.485	33	26.94
30.81	58	105	243	122	176	640	112	127	34.44	225	120	12.04	64	35	67	53	52	271	23	59.72	31	29.34
30.875	68	92	197.967	101	132	618	79	143	33.56	198	158	17.26	80	46	62	55	64	279	24	52.38	34	29
30.94	68	71	162.22	99	112	601	76	156	34.05	203	155	19.02	95	44.293	69.485	31	83	278	31	56.6	31	30
31.005	43	82	135.16	95	106	595	76	183.698	31	159	149	21.96	113.506	45.64	81.24	43	91	268	29	61.88	36	28
31.07	63	87	133.6	81	107	589	76	213.8	28.27	122	129	20.7	141.12	47	99.2	44	120	221	32	68	31	34
31.135	69	81	131.72	85	105	604	69	231.26	23.21	123	111	17.68	165.2	67	107.32	51	153.82	189	30	77	35	32
31.2	70	104	131.64	73	95	530	68	225.76	19.08	154	112	17.66	170.02	72	105.18	42	190.78	165	37	80	30	38
31.265	75	96	130.18	76	71	493	89	198.56	13.12	225	84	19.32	179.56	121	116	54	231.04	162	40	80	34	29
31.33	53	93	161	83	77	413.976	76	182.38	24.76	247	100	23.3	182.18	164	134	50	266.46	172	41	72	32	20
31.395	69	94	193	88	94	346.04	81.157	170.76	25	238	105	23.02	199	150	176	67	270.4	199	47	72	26	25
31.46	70	106	222	82	87	290.7	86.3	172.6	19	164	113	25.3	194	192	203	74	266.34	237	46	71	20	28
31.525	93	113	210	90	99	252.26	89.98	164.78	18	114	136	27	179	207	232	68	228.38	263	51	78	23	31
31.59	93	103	237	109	95	222	87.04	160.98	16	85	172	29	132	168	269	83	178.64	321	56	69	19	26
31.655	117	102.414	244	144	83	191	85	168.58	20	84	227	30	112	123	232	80	133.361	359	59	74	14	30.567
31.72	120	106.94	275.956	230	86	173	69.82	190	20	82	244	32	90	75	218	65	105.27	382	73	78	17	33.616
31.785	121	119.9	293	309	65	148	65.3	202	14	104	289	32	76	62	196	64	95.54	394	83	74	27	28.78
31.85	113	113.72	261.98	344	70	146	66.34	205	10	117	320	34	74	54	190	53	83.88	399	98	81	28	28
31.915	122	141	218.28	316	70	142	74.58	224	9	153	328	37	64	44	182	48	70.03	417	103	110	17	29.74
31.98	114	130	185.52	298	74	132	93.52	244	10	221	334	56	61	39	203	51	59.51	386	116	111	21	23.04
32.045	166	143	186.34	292	79	113	87.84	238	20	247	247	57	63	39	198	67	65.39	354	109	117	20	28.595
32.11	255	165	153	253	85	125	100	245	19	263	186	73	62	38	186	64	68.73	294	120	117.879	29	32.57
32.175	356	167	157	250	89	156	100	228	17	226	136	97	70	39	172	71	74.56	256	143	118.68	31	39.84
32.24	387	159	187	229	88	190	82	212	13	209	111	87	66	38	151	71	87.14	216	152	88.96	46	48.42
32.305	340	134	209	229	102	179	76	185	19	161	95	71	92	17	122	59	110.41	199	169	59.48	46.494	51.9
32.37	254	89	200	275	108	212	77	187	19	132	93	58	125	53	101	70	146.96	187	180	48.7	46.106	55.96
32.435	194	82	170	305	101	228	75	146	14	138	93	46	137	51	102	85	190.68	158	194	47.66	59.05	49.07
32.5	155	118	159	311	99	264	80	131	17	133	102	50	168	61	84	90	199.56	135	206	51.76	74.92	46.03
32.565	130	120	125	280	101	238	93	142	17	130	124	42	187	49	68	108	205.95	125	190	53	83.96	42.04
32.63	108	131	101	221	80	216	129	143	19.121	148	132	35	205	46	61	110	202.1	110	183	58	83.02	45.96
32.695	132	112	88	250	75	146	198	147	23.3	155	132	36	190	47	74	87	202	86	160	78	112	45
32.76	161	118	108	251	82	92	263	157	23.68	222	144	37	162	43	90	85	172.6	92	144	89	108	45
32.825	198	162	124	273	98	90	355	190	22.06	235	139	37	111	48	82	65.201	151.42	98	138	92	121	46
32.89	238	219	122	273	119	74	382	187	31	272	138	33	84	54	61	53.04	116.7	110	125	103	107	47
32.955	226	314	123	245	129	69.636	355	199	39	258	109	39	65	45	53	45.06	90.52	123	104	112	96	53
33.02	228	396	104	220	139	67.68	297	230	57	209	106	32	60	59	56	44.64	73.34	140	76	127	109	58
33.085	224	402	94	190	145	60.4	214	234	59	145	72	37	53	79	62	49.3	77.9	163	66	167	95	68
33.15	205	400	89	176	120	57.66	202	251	70	115	81	32	44	109	66	72.12	77	165	59	169	105	78
33.215	201	357	70	167	105	67.9	160	278	63	77	81	30	56	140	59	105.44	77	180.349	55	164.481	130	78
33.28	216	294	83	163	84	74.98	107	301	71	63.4792	84	32	67	170	66	115.68	80	188.98	46	160.056	141	93
33.345	208	231	82	134	82	84.58	87	350	63	51.72	96	34	92	144	65	126.22	87	178.12	40	143.34	146	86
33.41	193	189	78	108	76	100.88	85	382	58.964	47.02	87	35	126	159	65	131.34	87	181.9	44	116.64	135	89
33.475	210	163	66	90	79	104.18	75	425	52.38	51.94	91	26	141	160	65	131	101	195.58	44	85.16	121	75
33.54	207	133	67	86	82	126	71	402	53.96	58.3	79	30	138	154	64	133	121	209.24	39	74.04	120	61
33.605	211	105	63	75	79	147	73	365	57.32	61.98	92	27	145	180	67	129	133	206.08	40	62.56	128	53
33.67	199	83	63	92	96	169	67	291	59.88	56.4	76	24	105	164	58	100	163	219.82	39	60.01	130	32
33.735	177	78	66.243	113	130	151	68	259.302	80	53.66	75	29	78	156	81	77	158	227.02	46	54	107	28
33.8	178	79	67.66	148	132	159	74	229.82	86	54.94	79	26	61	163	90	50	188	199.6	45	56	106	25
33.865	195	79	63.38	160	211	131	67	214.08	95	64	87	31	62	165	105	36	183	175.44	40	41	103	22
33.93	179.979	101	64.96	175	290	133	65	202.08	124	63	87	30	70	148	159	30	175	176.6	51	41	89	25
33.995	175.96	113	65.02	206	350	100	78	178.2	154	56	127	31	67	179	204	43	154	186.6	47	47	81	27
34.06	162.82	146	67.3	240	379	81	84	158.76	211	69	175	36	67	186	211	41	144	212.44	48	35	66	25
34.125	160.64	182	72.96	248	380	63	84	153.06	229	65	248	38	54	206	207	43	120	262.94	53	31	56	27
34.19	135	158	82.26	220	385	55	77	137	308	70	281	32	53	261	196	34	111	295.54	60	34	34	25
34.255	140	223	99.86	190	396	46	67	130	418	62.1716	285	34	50	287	134	42	114	317.18	58	34	52	26
34.32	135	263	116.24	149	405	30	70	132	530	61.28	256	40	59	298	102	38	104	348.1	48	35	51	26
34.385	132	234	132.22	104	399	29	82	153	600	69.28	244	39	74	248	81	43	116	364.62	52.657	29	53	30
34.45	108	236	136.02	83	371	32	74	157	747	68.04	215	38	98	191	90	45	116	374.92	56.64	27	58	35
34.515	109	242	117.14	87	335	35	71	187	835.51	64.12	203	43	113	136	100	45	136	377.68	52.72	30	62	57
34.58	108	225	103	74	300	36	63	164	882.88	64	135	43	116	115	88	50	138	371.06	57.92	37	58	60
34.645	121	219	94	66	273	59	82	153	891.64	57	113	53	124	104	85	58	129	356.78	65.76	42	60	93
34.71	116	199	76	72	247	55	90	134	840.86	60	98	57	103	105	88	65	124	334.5	54	37	69	127
34.775	102	195	36	56	260	67	96	118	701.14	62	101	62	91	97	76	100	122	296.96	48	44	69	139
34.84	113	210	64	56	256	69	119	129	662.74	67	125	73	68	105	60	146	128	243.06	47	56	73	121
34.905	108	217	51	50	270	59	144	120	534	70	118	86	65	112	50	169	158	222.34	33	67	59	102
34.97	103	211.464	70	66	303	58	165	114	388	92	132	81	71	122.314	56	194	192	191.64	26	60	59	87
35.035	121	180.94	65	72	311	57	159	110	410	97	149	92	55	126.66	49	187	199	166.76	34	53	44	88
35.1	154	147.86	67	84	316	48	131	87	263	102	126	74	49	129.64	67	193	179	131.64	33	52	34	91
35.165	152	126.78	65	98	290	51	146	82	200	107	115	51	59	113.18	96	210	158	109.4	34	47	34	84
35.23	204	124.76	83	93	258	52	128	86	154	114	101	33	53	98.72	108	215	143	106	28	55	28.55	67
35.295	208	112	97	101	203	46	164	85	145	110	87	28	49	86.1	111	221	133	112.6	27	59	26	61
35.36	207	108	131	99	168	44	170	99	133	141	75	26	65	81	99	192	162	114.02	21	56	26.66	68
35.425	199	114	166	89	152	62	160	107	141	173	67	23	61	81.94	93	195	171	123.56	23	62	28.32	71
35.49	208	118	193	104	147	76	151	126	159	195	60	19	63	87	85	186	157	132.96	20	62	32.3	65
35.555	192	129	200	118	179	100	171	109	132	213	58	21	62	86	95	171	144	146.88	15	60	37.96	67
35.62	160	125	164	110	188	101	171	101	119	170	51	23	67	103	95	191	126	145.74	26	62	41.88	75
35.685	164	122	151	130	192	141	154	118	110	145	54	31	71	102	101	211	129	143.32	31	63	43.88	98
35.75	138	110	152	149	152	209	164	100	103	102	49	27	74	119	98	201	141	142.02	33	64	40	115
35.815	131	93	167	146	116	185	164	85	106	98	43	32	67	152	105	205	165	131.1	28	74	38	114
35.88	130	100	227	162	97	278	158	71	91	78	43	28	90	175	109	241	174	120.06	28	80	53	109
35.945	136	74	289	174	80	330	121	72	79	79	47	33	90	188	108	246	165	106.44	36	114	73	101
36.01	124	77	315	215	92	325	118	67	58	89	46	36	98.278	147	106	246	174	87.8	34	132	97	103
36.075	146	75	334	269	109	254	91	48	55	130	43	31	98.04	124	116	253	178	70.44	38	109	91	90
36.14	142	73	281	304	109	177.425	70	63	47	153	52	30	92.7	97	98	251	186	61.7	56	117	81	99
36.205	153	75	259.701	286	128	113.66	65	62	46	181	37	39	85.72	70	85	248	209	52.74	58	74	55	120
36.27	179	68	248.02	262	152	83.8	73	82	55	174	34	42	76.4	74	75	247	198	58.24	57	62	45	137
36.335	181	57	213.34	236	196	77.66	79	121	51	143	30	55	78.28	73	70	226	215	60.36	80	51	48	127
36.4	176	66	168.94	230	189	80.64	79	142	53	110	22	54	78.136	75	62	181	223	53.72	85	54	39	89
36.465	206	54.272	134.54	232	226	74.48	107	155	51	95.565	23	75	72.83	85	63	136	234	54.96	97.971	56	36	62
36.53	272	52.64	115.42	246	208	63	98	116	60	88.34	34	88	69.05	99	60	114	231	57.66	116.84	49	31	61
36.595	288	57.96	112.98	234	190	71	116	95	72	84.7	37	102	66.78	119	60	104	220	68.56	126.98	52.743	23	67
36.66	285	65.28	117.96	230	176	66	162	75	74	89.6	39	94	71.51	135	67	103	207	73.34	122.06	53.34	25	74
36.725	205	76.58	110.1	219	142	76	172	80	82	96.96	41	116	79.217	143	73	119	187	73	126.26	51.68	28	86
36.79	146	90.24	106.32	237	136	79	160	72	85	105.6	34	118	82.68	148	103	102	181	77.62	133.76	46.38	28	84
36.855	117	124.04	95.78	259	158	77	118.831	89	100	111.82	30	120	101.76	141	122	92	184	90.56	152	44	38	73
36.92	91	169.36	83.4	281	171	103	93.78	82	100	105	36	109.66	99	135	147	80	179	92.04	146	47	43	60
36.985	78	208.1	66.84	310	167	130	86.68	101	113	91	31	84	97.88	102	185	74	212	84.06	137	42	35	64
37.05	70	210.76	66	286	180	153	68.84	135	132	73	43	76	84.68	98	184	83	221	70.44	120	42	36	68
37.115	70	181.58	77	267	206	166.592	61.98	164	137	60	46	71	80.62	89	190	114	237	70.28	123	51	38	49
37.18	61	153.16	71	181	226	184.18	66.3	193	139	79	47	64	72.2	98	151	138	273	82.9	94	55	43	51
37.245	48	122.56	76	152	255	210.48	69.98	195	124	88	38	65	55.96	94	104	191	268	101.2	95	58	44	52
37.31	33	106.38	68	133	341	208.72	69.68	189	128	82	37	56	51.22	113	69	227	222	99.42	101	43	59	57
37.375	42	84.86	77	100	412	185	62.42	212	117	54	39	52.964	51	122	53	260	176	90.38	97	36	60	49
37.44	48	78.76	67	91	455	147	55	235	118	31	33	63.22	50	135	40	237	152	87.34	89	19	75	55
37.505	48	80	72	94	430	135	65	253	139	30	23	66.18	58	127	35	231	119	95.58	88	18	83	39
37.57	63	89	69	133	308	117	69	272	145	25	30	68	49	115	36	201	104	117.16	81	18	75	37
37.635	72	95	82	156	208	112	65	268	153	22	27	79.228	60	83	32	210	78	156.36	82	13	62	30
37.7	58	106	94	199	138	113	68	231	141	24	26	92.24	69	66	38	177	88	184.54	65	13	43	34
37.765	55	107	90	234	105	102	64	150	163	24	29	101.62	68	25	50	188	89	189.68	94.734	10	42	37
37.83	53	122	97	233	93	136	63	137	145	25	31	98.36	69.414	55	58	174	84	187.68	114.9	11	33	36
37.895	38	139	95	191	97	125	62	119	138	19	42	96	67.36	45	62	179	98	191.7	135.18	10.207	33	26
37.96	44	173	96	152	121	134	46	111	132	13	54	89	64.02	45	68	178	103	147	167.42	10.98	37	40
38.025	43	214	98	126	157	130	56	108	133	28	68	74	55.74	45	73	173	102	132	177.136	14.64	35	35
38.09	47	242	116	120	238	103	60	85	143.778	34	74	71	42.76	52	99	174	123	112	175.34	27.22	41	46
38.155	62	235	127	117	308	101	56	89	153.96	59	77	64	39.32	47	113	156	144	121	174.32	34.88	47	43
38.22	76	222	139	133	395	95	64	90	150.72	65	79	58	41.88	49	116	138	174	152	158.31	38	35	43
38.285	114	198	155	170	402	91	71	95	145.36	83	81	60	46	52	86	125	181	146	156	52	38	48
38.35	139	186	145	210	372	66	60	94	136.74	78	85	62	55	53	100	118	191	148	133.46	50	37	35
38.415	129	174	132	230	293	53	67	86	133.66	72	81	52	62	46	109	117	176	167	113.4	45	33	34.293
38.48	142	157	116	236	209	48	74	101	120.8	55	108	49	61	43	104	126	181	183	118.88	41	26	35.98
38.545	119	162	87	222	161	44	101	97	142.38	37	116	48	61.414	41	99	145	166	184	112	31	22	34.36
38.61	103	187	74	222	144	45	116	89	160.96	29	108	49	58.36	42	107	166	160	170	109	23	22	31.02
38.675	88	194	88	193	116	53	103	87	161.202	28	113	47	52.38	48	117	185	138	158	110	15	20	31.32
38.74	104	197	101	178	113	51	112	84	159.61	34	137	53	48.185	46	127	196	129	152	110	16.621	11	32.94
38.805	123	211	136	155	108	47	111	87	151.98	37	142	51	45.61	45	161	185	129	137	102	19.64	8	41
38.87	153	209	159	154	107	42	120	81	131.64	59	148	59	45	57	163	171	150	149	107	21.94	11	41
38.935	171	256	203	156	108	50	101	76	113.88	76	123	50	45	61	169	152	195	135	104	19	11	48
39	168	254	227	170	84	35	93	65	110.95	110	81	55	44.22	60	177	134	203	167	114	16	14	35
39.065	156	265	231	213	82	50	74	52	123.75	170	71	59	41.42	62	153	126	206	181	98	20	7	38
39.13	136	287	215	256	82	44	61	74	146.8	208	44	50	43.94	61	133	96	180	217	102	18	7	37
39.195	151	280	202	260	83	43	66	72	176.16	266	48	44	36.16	84	143	76	164	242	77	17	7	57
39.26	206	266	191	221	78	37	66	88	214.31	256	45	54	59.52	92	147	76	133	229	64	29	6	82
39.325	259	250	197	175	78	35	65	90	215.41	230	33	49	87.44	105	152	66	134	218	50	30	8	79
39.39	307	245	180	124	91	35	60	96	226.68	174	33	51	102.841	104	166	69	120	226	52	42	7	96
39.455	366	264	189	131	110	40	53	80	249.54	109	17	58	104.75	121	175	84	119	219	54	41	7	88
39.52	343	268	164	88	106	39	49	72	291.16	81	30	57.964	95.85	133	197	106	120	217	46	41	9	81
39.585	262	246	154	68	102	38	52	69	319.44	73	43.642	52.08	90.05	145	208	118	141	174	48	37	9	72
39.65	196	218	128	76	105	43	43	75	303	80	49.66	38.76	79.25	170	233	119	189	178	52	27	7	62.757
39.715	138	190	141	80	104	44	43.414	78	284	75	60.56	32.02	75.88	171	246	121	198	171	52	23	8	53.36
39.78	139	168	142	82	99	42	46.3	88	242	83	65.34	31.94	65	194.178	224	117	178	145	56	18	11	47.38
39.845	108	153	160	77	98	36	42.72	90	180	81	71.6	36	66	209.64	237	116	168	150	57	18	8	44.34
39.91	95	122	194	81	111	40	37.36	87	141	86	71.7	38	62	214.3	222.151	108	161	138	59	18	14	42.435
39.975	112	130	219	65	123	37	34.12	92	123	85	64.06	40	71	224.58	202.14	107	149	151	43	20	12	36.88
40.04	104	115	243	76	134	35	38	78	112	108	51.1	35	67	239.34	181.8	133	159	153	48	12	9	28.1
40.105	109	143	235	90	129	32	43	90	120	100	46	42	91	253.9	159.16	168	166	155	64	18	12	22.78
40.17	108	175	226	88	124	36	49	110	149	79	41.38	40	92	258.42	150.34	208	163	174	66	12	17	22.05
40.235	83	202	202	93	105	33	45	124	189	68	38.34	42	76	259.96	152.64	217	159	197	111	11	17	20.17
40.3	107	179	186	104	84	32	47	123	210	72	43.894	42	74	266.86	150.24	195	173	239	129	11	17	22
40.365	114	162	187	119	75	36	46	101	246	87	46.22	35	70	240.54	146	194	206	225	154	10	14	30.82
40.43	138	144	181	121	60	39	51	102	293	98	47.73	35	55	194.148	131	201	234	195	143	11	15	43.74
40.495	143	143	145	135	66	35	52	86	283	96	59.8	45	77	151.3	113	217	236	181	104	10	14	51.84
40.56	159	154	133	150	76	41	49	83	259	66	87.99	56	100	126.95	99	238	273	148	93	8.672	14	43.18
40.625	146	152	137	169	77	46	55	93	218	34	110.66	74	111	124.25	92	215	246	130	86	10.243	21	44.89
40.69	153	153	153	190	78	51	62	98	174	31	105.44	96	104.601	127.88	94	210	242.586	107	76	12	17	45.35
40.755	164	159	153	215	63	58	68	103	145	26	96.37	110	102.68	126	107	206	216.9	121	74	12.22	26	38.5
40.82	185	174	147	237	60	74	74	119	133	24	90.74	115	100.68	116	106	215	198.4	116	73	12.34	29	38.9
40.885	214	168	147	272	55	101	76	148	122	28	79.26	132	82.18	109	110	198	173.22	131	74	10.08	31	38.18
40.95	256	169.293	164	253	54	131	94	159	132	42	79	119	70.36	98	124	223	157.38	136	60	8.447	28	31
41.015	252	168.36	181	253	61	158	100	177	120	53	73.12	96	65.24	102	140	235	156.32	148	51	11.6	22	28
41.08	236	180.2	156	265	65	223	84	196	123	68	54.38	82.858	46	94	163	259	141.82	144	46	9.37	21	21
41.145	213	175.78	133	288	53	277	79	197	128	64	63.8	72.72	54	71	170	286	149.84	133	39	9.8	16	23
41.21	175	155.48	128	268	57	343	81	207	129	67	64	64.06	48	71	160	316	165.92	126	31	11.6	12	28
41.275	134	134.14	129	291	57	457	82	210	137	53	60.08	78.16	57	70	157	291	171.98	125	33	10.2	17	29
41.34	104	132.64	136	333	74	510	80	230	128	40	38.44	87.516	71	56	165	275	159.14	111	36	10.2	14	26
41.405	89	86	169	357	65	524	84	263	128	40	30.16	86.83	62	51	164	222	163.28	94	45	11	12	29
41.47	79	85.05	163	348	53	499	92	338	116	38	42.74	84.61	61	56	159	173	155	93	49	11.92	8	33
41.535	81	87	168	326	61	371	90	402	107	36	70.44	82.44	52	55	157	140	152	81	36	18	11	38
41.6	69	93.6	166	257	63	281	102	408	105	31	88.64	78.782	47	47	134	145	156	78	45	16	11	36
41.665	72	98.32	177	218	74	236	134	329	101	31	84.1	73.4	44	43	108	152	170	80	35	15	10	37
41.73	83	113.52	184	202	69	241	175	218	84	33	95.76	54.76	53	58	88	170	152	79	39	13	13	48.107
41.795	94	119.02	198	187	86	242	156	163	73	45	88.16	52.76	45	54	84	189	141	70	31	21	14	53.66
41.86	97	114.24	238	173	99	232	209	123	80	59	60.56	43.08	45	48	76	210	139	61	25	20.553	19	45.42
41.925	93	120	233	172	108	159	239	125	85	71	33.54	44.68	44	59	79	224	119	67	26	20.189	31.399	43.64
41.99	107	85	248	177	130	108	251	121	75	73	30.06	46.98	48	62	77	245	121	71	27	18.44	30.74	45
42.055	110	51	240	190	143	92	275	123	75	49	27.06	44	33	53	88	240	142	83	33	20.34	27.66	39.06
42.12	127	52	262	190	171	95	291	122	63	43	30	44	36	61	101	238	129	99	36	18.66	31.76	30.06
42.185	100	55	245	206	162	84	265	125	77	36	26	45	35	59	140	198	138	137	42	19.56	27	23.7
42.25	89	57	240	256	158	86	226	130	92	43	22	50	28	60	160	167	127	135	50	20	15	21.06
42.315	100	56	223	287	137	99	185	132	80	44	26	56	26	67	164	162	143.885	119	55	31	17	20.06
42.38	86	52	228	270	136	111	156	162	88	47	24	52	27	63	154	136	163.2	122	57	38	14	22
42.445	80	63	238	309	139	121	130	215	90	55	28	50	26	78	124	128	182.54	120	57	32	8	21.793
42.51	67	67	234	298	130	127	120	213	81	66	24	45.55	23	78	125	109	192.96	125	51	37	12	18.7
42.575	73	83.056	278	272	130	139	105	229	84	66	21	44.66	28	84	120	118	194.34	122	51	35	12	17.66
42.64	64	88.02	324	272	152	145	99	203	82	79	30	53.58	29	88	120	112	194.66	138	52	33	10	18
42.705	58	88.32	329	267	178	161.971	103	161	74	72	29	62.62	32	96	134	117	180.48	133	58	31	12	21.96
42.77	59	89.66	344	260	210	166.36	107	145	70	71	26	64.06	22	93	144	117	178.94	134	39	38	9	29.94
42.835	58	111.78	329	264	219	147.18	108	139	69	63	29	79	26	89	174	127	204.56	168	33	39	14	27.72
42.9	50	131.46	307	298	212	106.32	134	133	79	66	38	86	28	77	165	151	226	197	42	34.672	12	29.62
42.965	54	145	286	310	231	83.472	172	150	89	72	44	85.207	31	74	185	159	247	235	47	33.32	13	29.18
43.03	61	151	218	285	240	65.2	228	137	122	66	41	94.56	34	53	201	146	272	251	55	28.06	19	26
43.095	69	161	186	258	218	50.27	273	143	164	65	43	86.8	35	52	211	142.793	307	239	71	26.98	18	30
43.16	79	120	172	234	212	44.05	260	130	231	63	47	74.72	37	58	194	132.74	305	241	97	24.04	18	28
43.225	75	104	214	197	160	42.58	253	135	294	61	46	73.98	38	63	186	122.4	314	254	111	30.58	18.447	28
43.29	83	79	329	206	145	43.98	208	131	385	49	64	81.58	41	76	149	112.4	320	255	117	40.28	18.894	34
43.355	99	77	410	174	154	43.02	187	121	436	57	92	78	45	78	120	109	299	246	131.142	40.18	17.26	27
43.42	106	92	460	168	161	43	173	139	465	53	113	77	31	83	105	108.34	254	232	133.7	53	23.96	26
43.485	118	79	403	134	169	53	150	127	476	50	140	75	36	109	98	116.58	223	203	108.9	60	27.61	33
43.55	115	74	400	156	174	53	136	148	440	55	129	79	22	125	88	106.48	182	181	95.68	57	28.868	42
43.615	86	87	315	169	159	55	131	193	387	64	127	92	23	142	91	93.72	175	155	80.48	50	32.99	38
43.68	84	91	211	180	139	70	95	180	310	72	91	92	17	153	86	96.64	175	168	63.1	44	38.85	44
43.745	80	88	151	192	144	70	130	240	328	63	63	94	25	173	65	105	182	180	60.64	57	38.72	34
43.81	80	88	132	180	138	73	161	222	248	53	59	106	28	163	66	111	178	181	63.98	40	35.2	34
43.875	98	111	125	204	126	82	206	296	201	36	51	116	23	155	62	122	157	178.04	67.82	41	30.05	24
43.94	121	128	111	245	131	84	220	369	160	37	48	127	23	168	62	128	172	172.04	57	44.207	40.89	21
44.005	123	128	106	230	155	90	229	400	143	49	37	135	31	166	61	141	175	168.235	62	45.02	57.83	26
44.07	134	142	106	230	149	113	198	408	136	62	32	139	27	145	76	177	193	177.58	43	38.72	50	26
44.135	135	166	120	236	150	105	180	376	116	77	33	107	33	121	89	199	188	198.41	42	34.68	63	28
44.2	140	154	152	213	126	131	175	381	97	68	23	110	39	119	107	267	235	218.97	39	29.38	58.464	31
44.265	122	160	195.184	197	101	151	217	366	87	50	33	104	42	104	120	299	221	247.43	32	25.68	49.4	32
44.33	107	147	238.44	197	84	155	226	363	81	57	25	77	43	80	158	309	250	282.09	30	24.06	41.38	37
44.395	126	124	275.74	221	87	137	235	318	73	48	28	71	44	83	217	312	257	307.32	27	32	37.12	35
44.46	171	104	314.08	237	78	120	228	257	79	54	25	72	37	86	200	277	265	324.68	26	33	30	38
44.525	203	88	345.48	248	64	134	197	212	97	69	38	64	38	86	213	239	274	367.14	24	34	36	35
44.59	246	88	360.28	289	77	129	183	167	104	72	30	67	43	89.414	227	215	287	397.4	24	34	40	42
44.655	262	94	345.18	333	97	145	172	144.873	106	74	30	90	38	80.12	242	184	295	440.14	20	34	56	27
44.72	261	96	308.28	357	91	148	175	124.78	104	66	27	100	41	66.08	242	173	339	431.2	18	38	48	24
44.785	270	100	273.54	333	118	129	214	111.74	101	63	35	96	40	65.76	246.036	155	313	463	20	41	43	23
44.85	263	119	233.96	300	127	116	261	96.78	112	46	38	105	45	49	267.14	153	318	440	23	51	46	26
44.915	281	120	211.48	265	146	95	302	95.62	103	42	32	112	51	47	295.48	148	321	395	22	56	38	34
44.98	309	119	168	222	143	98	292	98.66	105	42	29	132	40	43	295.76	152	333	348	22	63	39	46
45.045	308	134	164	185	150	73	299	103.62	96	38	33	144	40	48	283.74	166	359.991	299	26	64	38	53
45.11	316	127	111	162	149	74	301	96.1	96	37	30	160	44	66.471	252.28	173	374.62	269	24	61	39	58
45.175	355	112	105	166	150	75	318	102.88	103	44	37	162	39	71.04	230.74	174	373.04	278	33	51	36	93
45.24	343	85	85	184	152	86	276	104.3	110	48	34	160	43	65.7	223.04	170.343	338	223	39	43	44	112
45.305	299	83	97	224	154	78	224	131	116	55	38	147	40	53.44	215.36	183.86	331.56	201	42	43	36.722	119
45.37	221	84	96	225	148	71	214	186	200	59	33	116	48	50.64	204	189.02	321.16	204	49	38	37.96	104
45.435	138	87	80	222	151	71	215	243	317	69	38	84	44	52	185	183.3	292.54	208	57	38	35.38	94
45.5	99	95	79	189	144	74	238	289	470	68	40	65	49	43	168	183	279.18	212	65	43	37.395	66
45.565	91	102	91	138	125	75	297	267	537	61	40	67	48	48	156	171	225	233	62	45	42.169	52
45.63	91	102	104	110	124	69	398	270	551	53	48	62	42	41	115	154	197	233	61	60	50.57	40
45.695	95	100	103	85	117	74	419	278	480	54	60	58	37	43	101	142	187	222	66	73	45.7	35
45.76	99	102	118	98	107	67	528	270	437	41	84	64	38	43	74	115	188	213	65	69	48.11	39
45.825	128	87	123	108	89	62	548	286	346	42.7426	102	59	43	47	86	91	146	219	79	84	50	32
45.89	170	89	117	101	79	62	568	279	275	42.66	135	58	48.243	60	69	80.479	177	180	77	79	55.84	36
45.955	205	106	119	109	82	65	525	253	186	42.34	208	53	59.58	68	70	67.76	155	178	62	86	55.12	26
46.02	192	116	123	94	76	82.092	485	253	133	37.38	282	47	66.64	77	58	53.1	162	173	69	86	37	25
46.085	145	121	99	86	87	104.5	488	255	114	38.96	311.32	47	59.42	76	65	49.32	150	156	48	84	44	28
46.15	94	123	90	82	77	122.9	450	235	115	42.98	348.4	51	47.74	72	69	60.56	134	152	35	86	47	29
46.215	85.429	107	73	75	72	132.62	433	196	111	52.58	385.1	44	41.36	76	66	67.88	142	152	40	89	49	27
46.28	73.74	103	78	82	67	133.68	399	150	105	72.84	424.72	50	38.68	80	65	89	133	127	37	92	65	31
46.345	62.08	94	70	95	72	129.04	409	101	116	81.94	431.74	65	34.67	112	73	127	149	125	43	91	66	29
46.41	50.08	104	75	123	79	115.78	355	84	116	114	385.76	90	31.05	117	73	162	173	123	43	84	83	43
46.475	44.68	152	84	137	72	107.18	298	64	133	132	287.44	131	31.9	133	86	224	185	127	35	82	90	38
46.54	43.34	172	77	177	81	82	278	81	155	145	229.52	158	33.71	120	83	223	202	137	39	75	101	34
