# Supplementary material for: CDC42 supports HBV entry by NTCP translocation to the plasma membrane and macropinocytosis
Source: EMBO Rep. 2025 Sep 15;26(21):5239–69. doi: 10.1038/s44319-025-00581-8 (PMC12592336; doi:10.1038/s44319-025-00581-8)
Supplement: Supplementary file 6 — Source data Fig. 5 [file 44319_2025_581_MOESM6_ESM.zip › 5 C/HBV entry in HepG2-NTCP shCtrl and shRab11 cells.xlsx]

## Sheet: Sheet1
	shCtrl			shRab11
HBV DNA	0.997943	1.01516	0.986893	0.326636	0.259795	0.307933
