# Supplementary material for: CDC42 supports HBV entry by NTCP translocation to the plasma membrane and macropinocytosis
Source: EMBO Rep. 2025 Sep 15;26(21):5239–69. doi: 10.1038/s44319-025-00581-8 (PMC12592336; doi:10.1038/s44319-025-00581-8)
Supplement: Supplementary file 6 — Source data Fig. 5 [file 44319_2025_581_MOESM6_ESM.zip › 5 E/HBeAg in HepG2-NTCP shCtrl and shRab11 cells.xlsx]

## Sheet: Sheet1
	shCtrl			shRab11
3	0.920354	0.982301	1.09735	0.3264	0.2515	0.2434
5	2.34513	2.38539	2.15914	1.35608	1.38777	1.29116
7	6.62361	6.05407	6.08044	2.74454	2.39121	2.64435
