# Supplementary material for: CDC42 supports HBV entry by NTCP translocation to the plasma membrane and macropinocytosis
Source: EMBO Rep. 2025 Sep 15;26(21):5239–69. doi: 10.1038/s44319-025-00581-8 (PMC12592336; doi:10.1038/s44319-025-00581-8)
Supplement: Supplementary file 6 — Source data Fig. 5 [file 44319_2025_581_MOESM6_ESM.zip › 5 G/NTCP and Rab11 colocalization.xlsx]

## Sheet: Sheet1
Vector	CDC42-CA	CDC42-DN
0.387	0.45	0.162
0.276	0.267	0.225
0.286	0.406	0.157
0.333	0.41	0.035
0.305	0.261	0.198
0.27	0.309	0.111
0.236	0.33	0.275
0.505	0.304	0.276
0.468	0.362	0.133
0.427	0.385	0.141
0.33	0.363	0.204
0.261	0.267	0.143
0.168	0.407	0.214
0.153	0.549	0.187
0.206	0.383	0.271
0.25	0.484	0.238
0.472	0.437	0.204
