# Supplementary material for: CDC42 supports HBV entry by NTCP translocation to the plasma membrane and macropinocytosis
Source: EMBO Rep. 2025 Sep 15;26(21):5239–69. doi: 10.1038/s44319-025-00581-8 (PMC12592336; doi:10.1038/s44319-025-00581-8)
Supplement: Supplementary file 7 — Source data Fig. 6 [file 44319_2025_581_MOESM7_ESM.zip]

Archive with 20 entries (12 files):
- 6 A/
- 6 A/Cdc42 CA.tif
- 6 A/Cdc42 DN.tif
- 6 A/Cdc42 WT.tif
- 6 B/
- 6 B/CME in HepG2-NTCP Vector, CDC42-CA and CDC42-DN cells.xlsx
- 6 C/
- 6 C/Bradykinin.tif
- 6 C/ML141.tif
- 6 C/Untreated.tif
- 6 D/
- 6 D/CME in HepG2-NTCP Untreated, Bradykinin and ML141 cells.xlsx
- 6 E/
- 6 E/HBV entry 6 E.xlsx
- 6 F/
- 6 F/HBeAg 6F.xlsx
- 6 G/
- 6 G/HBV entry 6 G.xlsx
- 6 H/
- 6 H/HBeAg 6 H.xlsx
