# Supplementary material for: CDC42 supports HBV entry by NTCP translocation to the plasma membrane and macropinocytosis
Source: EMBO Rep. 2025 Sep 15;26(21):5239–69. doi: 10.1038/s44319-025-00581-8 (PMC12592336; doi:10.1038/s44319-025-00581-8)
Supplement: Supplementary file 7 — Source data Fig. 6 [file 44319_2025_581_MOESM7_ESM.zip › 6 D/CME in HepG2-NTCP Untreated, Bradykinin and ML141 cells.xlsx]

## Sheet: Sheet1
Untreated	Bradykinin	ML141
0.925472	1.05709	1.04369
1.09208	1.16015	0.901027
1.17969	0.871642	0.88601
0.906292	0.744234	0.901027
0.894871	1.43634	1.34577
1.08529	0.927547	0.825941
1.01519	1.19921	0.855976
1.06565	1.37462	1.31072
0.881129	1.27301	0.83345
0.956154	1.16962	1.03833
0.847806	1.10105	0.913041
0.883595	1.15465	0.99113
1.26677	1.06073	0.892656
1.09753	1.12928	1.18527
1.1136	1.08684	0.905619
