# Supplementary material for: CDC42 supports HBV entry by NTCP translocation to the plasma membrane and macropinocytosis
Source: EMBO Rep. 2025 Sep 15;26(21):5239–69. doi: 10.1038/s44319-025-00581-8 (PMC12592336; doi:10.1038/s44319-025-00581-8)
Supplement: Supplementary file 7 — Source data Fig. 6 [file 44319_2025_581_MOESM7_ESM.zip › 6 E/HBV entry 6 E.xlsx]

## Sheet: Sheet1
	Control			pitstop 2			Dynasore
Vector	1.20561	0.974482	0.819908	0.559307	0.559307	0.601243	0.525052	0.521266	0.566651
CDC42-DN	0.514897	0.47417	0.436649	0.174537	0.163249	0.155902	0.195671	0.183424	0.168572
