# Supplementary material for: CDC42 supports HBV entry by NTCP translocation to the plasma membrane and macropinocytosis
Source: EMBO Rep. 2025 Sep 15;26(21):5239–69. doi: 10.1038/s44319-025-00581-8 (PMC12592336; doi:10.1038/s44319-025-00581-8)
Supplement: Supplementary file 7 — Source data Fig. 6 [file 44319_2025_581_MOESM7_ESM.zip › 6 F/HBeAg 6F.xlsx]

## Sheet: Sheet1
	control			cdc42 DN			cdc42 DN+pitstop2
3	1.0038	1.02662	0.969582	1.28897	1.36882	1.23194	0.901141	1.03802	0.969582
5	2.17015	2.68536	3.13593	1.9192	2.11312	2.00475	1.04658	1.36027	1.31179
7	4.76806	5.34126	5.56939	3.30133	2.84316	3.78612	1.67491	2.46198	2.71863
