# Supplementary material for: CDC42 supports HBV entry by NTCP translocation to the plasma membrane and macropinocytosis
Source: EMBO Rep. 2025 Sep 15;26(21):5239–69. doi: 10.1038/s44319-025-00581-8 (PMC12592336; doi:10.1038/s44319-025-00581-8)
Supplement: Supplementary file 7 — Source data Fig. 6 [file 44319_2025_581_MOESM7_ESM.zip › 6 G/HBV entry 6 G.xlsx]

## Sheet: Sheet1
	Control			pitstop 2			Dynasore
Untreated	1.063	0.9208	1.016	0.5378	0.5548	0.5738	0.5505	0.5258	0.5205
ML141	0.5666	0.3761	0.4999	0.1529	0.1486	0.1529	0.1958	0.1749	0.1783
