# Supplementary material for: CDC42 supports HBV entry by NTCP translocation to the plasma membrane and macropinocytosis
Source: EMBO Rep. 2025 Sep 15;26(21):5239–69. doi: 10.1038/s44319-025-00581-8 (PMC12592336; doi:10.1038/s44319-025-00581-8)
Supplement: Supplementary file 7 — Source data Fig. 6 [file 44319_2025_581_MOESM7_ESM.zip › 6 H/HBeAg 6 H.xlsx]

## Sheet: Sheet1
	control			cdc42 DN			cdc42 DN+pitstop2
3	1.063	0.9208	1.016	0.571429	1.09524	1.04762	0.507937	0.285714	0.357143
5	2.53669	2.6704	2.62892	1.22751	1.71958	1.78307	1.38095	1.14286	1.11905
7	5.07919	4.43849	3.79928	1.86949	2.51323	2.10582	1.63333	1.67619	1.45238
