# Supplementary material for: CDC42 supports HBV entry by NTCP translocation to the plasma membrane and macropinocytosis
Source: EMBO Rep. 2025 Sep 15;26(21):5239–69. doi: 10.1038/s44319-025-00581-8 (PMC12592336; doi:10.1038/s44319-025-00581-8)
Supplement: Supplementary file 8 — Source data Fig. 7 [file 44319_2025_581_MOESM8_ESM.zip]

Archive with 27 entries (17 files):
- 7 A/
- 7 A/HBV entry in HepG2-NTCP untreated, Wortmannin and EIPA cells.xlsx
- 7 B/
- 7 B/EIPA Bottom.tif
- 7 B/EIPA Top.tif
- 7 B/Noninfected Bottom.tif
- 7 B/Noninfected Top.tif
- 7 B/Untreated Bottom.tif
- 7 B/Untreated Top.tif
- 7 B/Wortmannin Bottom.tif
- 7 B/Wortmannin Top.tif
- 7 C/
- 7 C/preS1 puncta quantification in HepG2-NTCP Untreated, Wortmannin and EIPA.xlsx
- 7 D/
- 7 D/HBV DNA southern.tif
- 7 E/
- 7 E/intracellular and secreted HBV DNA in HepG2-NTCP untreated, Wortmannin and EIPA cells.xlsx
- 7 F/
- 7 F/HBeAg in HepG2-NTCP untreated, Wortmannin and EIPA cells.xlsx
- 7 G/
- 7 G/HBV entry 7 G.xlsx
- 7 H/
- 7 H/HBV entry 7 H.xlsx
- 7 I/
- 7 I/intracellular and secreted HBV DNA 7 I.xlsx
- 7 J/
- 7 J/intracellular and secreted HBV DNA 7 J.xlsx
