# Supplementary material for: CDC42 supports HBV entry by NTCP translocation to the plasma membrane and macropinocytosis
Source: EMBO Rep. 2025 Sep 15;26(21):5239–69. doi: 10.1038/s44319-025-00581-8 (PMC12592336; doi:10.1038/s44319-025-00581-8)
Supplement: Supplementary file 8 — Source data Fig. 7 [file 44319_2025_581_MOESM8_ESM.zip › 7 A/HBV entry in HepG2-NTCP untreated, Wortmannin and EIPA cells.xlsx]

## Sheet: Sheet1
	Untreated			Wortmannin			EIPA			Myrcludex B
HBV DNA	0.89842	1.08475	1.01683	0.556946	0.405675	0.44888	0.401111	0.607058	0.798298	0.328053	0.202057	0.187121
