# Supplementary material for: CDC42 supports HBV entry by NTCP translocation to the plasma membrane and macropinocytosis
Source: EMBO Rep. 2025 Sep 15;26(21):5239–69. doi: 10.1038/s44319-025-00581-8 (PMC12592336; doi:10.1038/s44319-025-00581-8)
Supplement: Supplementary file 8 — Source data Fig. 7 [file 44319_2025_581_MOESM8_ESM.zip › 7 C/preS1 puncta quantification in HepG2-NTCP Untreated, Wortmannin and EIPA.xlsx]

## Sheet: Sheet1
Mock	Ctrl	Wortmannin	EIPA
0.25	161.8	62.2708	31.6923
0.1	190.21	56	60.9524
0	204.182	99.2051	69.4762
0.25	245.13	47.6364	85.7
0.133333	209.4	91.913	109.1
0.055556	289.167	46.95	56.5689
0	181.353	66.9	162.4
0	304.222	40.8775	105.538
0.142857	160.969	49.12	139.062
0.130435	192	125.375	111.538
0.214286	214.5	42.64	127.273
0	193.6	83.7209	32
0.05	175	77.85	32.0909
0	199.391	64.4615	76.5684
0.045455	198.756	106.257	43.1598
