# Supplementary material for: CDC42 supports HBV entry by NTCP translocation to the plasma membrane and macropinocytosis
Source: EMBO Rep. 2025 Sep 15;26(21):5239–69. doi: 10.1038/s44319-025-00581-8 (PMC12592336; doi:10.1038/s44319-025-00581-8)
Supplement: Supplementary file 8 — Source data Fig. 7 [file 44319_2025_581_MOESM8_ESM.zip › 7 E/intracellular and secreted HBV DNA in HepG2-NTCP untreated, Wortmannin and EIPA cells.xlsx]

## Sheet: Sheet1
	Untreated			Wortmannin			EIPA
intracellular HBV DNA	1.14331	0.948442	0.908244	0.230785	0.230377	0.228948	0.307713	0.265882	0.274248
secreted HBV DNA	0.761474	0.858421	1.3801	0.064661	0.247153	0.242309	0.374706	0.544472	0.518107
