# Supplementary material for: CDC42 supports HBV entry by NTCP translocation to the plasma membrane and macropinocytosis
Source: EMBO Rep. 2025 Sep 15;26(21):5239–69. doi: 10.1038/s44319-025-00581-8 (PMC12592336; doi:10.1038/s44319-025-00581-8)
Supplement: Supplementary file 8 — Source data Fig. 7 [file 44319_2025_581_MOESM8_ESM.zip › 7 F/HBeAg in HepG2-NTCP untreated, Wortmannin and EIPA cells.xlsx]

## Sheet: Sheet1
	Untreated			Wortmannin			EIPA
3	0.983997	1.04635	0.969657	0.321581	0.333255	0.345164	0.345333	0.3289	0.3258
5	2.264	1.515	1.434	0.746333	0.704667	0.668667	1.2002	1.27806	1.19006
7	4.23821	4.10508	4.46671	1.26227	1.21394	1.35968	1.79497	1.90755	1.60868
