# Supplementary material for: CDC42 supports HBV entry by NTCP translocation to the plasma membrane and macropinocytosis
Source: EMBO Rep. 2025 Sep 15;26(21):5239–69. doi: 10.1038/s44319-025-00581-8 (PMC12592336; doi:10.1038/s44319-025-00581-8)
Supplement: Supplementary file 8 — Source data Fig. 7 [file 44319_2025_581_MOESM8_ESM.zip › 7 G/HBV entry 7 G.xlsx]

## Sheet: Sheet1
	Vector			Wortmannin			CDC42-DN			CDC42-DN+Wortmannin
HBV DNA	0.9936	0.9673	1.039	0.3292	0.372	0.2726	0.5539	0.3676	0.4486	0.3208	0.3414	0.3287
