# Supplementary material for: CDC42 supports HBV entry by NTCP translocation to the plasma membrane and macropinocytosis
Source: EMBO Rep. 2025 Sep 15;26(21):5239–69. doi: 10.1038/s44319-025-00581-8 (PMC12592336; doi:10.1038/s44319-025-00581-8)
Supplement: Supplementary file 8 — Source data Fig. 7 [file 44319_2025_581_MOESM8_ESM.zip › 7 H/HBV entry 7 H.xlsx]

## Sheet: Sheet1
	control			ML141			Wortmannin			ML141+Wortamanin
HBV DNA	0.9066	1.0679	1.025	0.3613	0.3464	0.3299	0.339	0.4263	0.4134	0.318	0.3564	0.4161
