# Supplementary material for: CDC42 supports HBV entry by NTCP translocation to the plasma membrane and macropinocytosis
Source: EMBO Rep. 2025 Sep 15;26(21):5239–69. doi: 10.1038/s44319-025-00581-8 (PMC12592336; doi:10.1038/s44319-025-00581-8)
Supplement: Supplementary file 8 — Source data Fig. 7 [file 44319_2025_581_MOESM8_ESM.zip › 7 I/intracellular and secreted HBV DNA 7 I.xlsx]

## Sheet: Sheet1
	Vector			Wortmannin			CDC42-DN			CDC42-DN+Wortmannin
intracellular HBV DNA	1.14331	0.948442	0.908244	0.230785	0.230377	0.228948	0.416636	0.390742	0.38026	0.253213	0.207382	0.246391
secreted HBV DNA	0.761662	0.858285	1.38005	0.259485	0.247157	0.242292	0.321191	0.291737	0.326855	0.257486	0.245491	0.0240227
