# Supplementary material for: CDC42 supports HBV entry by NTCP translocation to the plasma membrane and macropinocytosis
Source: EMBO Rep. 2025 Sep 15;26(21):5239–69. doi: 10.1038/s44319-025-00581-8 (PMC12592336; doi:10.1038/s44319-025-00581-8)
Supplement: Supplementary file 8 — Source data Fig. 7 [file 44319_2025_581_MOESM8_ESM.zip › 7 J/intracellular and secreted HBV DNA 7 J.xlsx]

## Sheet: Sheet1
	Untreated			pitstop 2			pitstop 2+Wortamanin			pitstop 2+ML141
intracellular HBV DNA	1.046	0.9741	0.9798	0.08246	0.07709	0.07778	0.001128	0.001699	0.001549	0.001469	0.001604	0.001334
secreted HBV DNA	1.084	0.9587	0.9573	0.06866	0.05952	0.08094	0.01782	0.03472	0.01998	0.02151	0.01077	0.01336
