# Supplementary material for: CDC42 supports HBV entry by NTCP translocation to the plasma membrane and macropinocytosis
Source: EMBO Rep. 2025 Sep 15;26(21):5239–69. doi: 10.1038/s44319-025-00581-8 (PMC12592336; doi:10.1038/s44319-025-00581-8)
Supplement: Supplementary file 9 — Figure EV2 Source Data [file 44319_2025_581_MOESM9_ESM.zip]

Archive with 26 entries (24 files):
- EV2/
- EV2/C/
- EV2/C/2hpi CA zoom.tif
- EV2/C/2hpi CA.tif
- EV2/C/2hpi DN zoom.tif
- EV2/C/2hpi DN.tif
- EV2/C/2hpi MOCK zoom.tif
- EV2/C/2hpi MOCK.tif
- EV2/C/2hpi Vector zoom.tif
- EV2/C/2hpi Vector.tif
- EV2/C/4hpi CA zoom.tif
- EV2/C/4hpi CA.tif
- EV2/C/4hpi DN zoom.tif
- EV2/C/4hpi DN.tif
- EV2/C/4hpi MOCK zoom.tif
- EV2/C/4hpi MOCK.tif
- EV2/C/4hpi Vector zoom.tif
- EV2/C/4hpi Vector.tif
- EV2/C/6hpi CA zoom.tif
- EV2/C/6hpi CA.tif
- EV2/C/6hpi DN zoom.tif
- EV2/C/6hpi DN.tif
- EV2/C/6hpi MOCK zoom.tif
- EV2/C/6hpi MOCK.tif
- EV2/C/6hpi Vector zoom.tif
- EV2/C/6hpi Vector.tif
