# Supplementary material for: CDC42 supports HBV entry by NTCP translocation to the plasma membrane and macropinocytosis
Source: EMBO Rep. 2025 Sep 15;26(21):5239–69. doi: 10.1038/s44319-025-00581-8 (PMC12592336; doi:10.1038/s44319-025-00581-8)
Supplement: Supplementary file 10 — Figure EV3 Source Data [file 44319_2025_581_MOESM10_ESM.zip]

Archive with 5 entries (3 files):
- EV3/
- EV3/E/
- EV3/E/CDC42-CA.tif
- EV3/E/CDC42-DN.tif
- EV3/E/Vector.tif
