# Supplementary material for: CDC42 supports HBV entry by NTCP translocation to the plasma membrane and macropinocytosis
Source: EMBO Rep. 2025 Sep 15;26(21):5239–69. doi: 10.1038/s44319-025-00581-8 (PMC12592336; doi:10.1038/s44319-025-00581-8)
Supplement: Supplementary file 11 — Figure EV4 Source Data [file 44319_2025_581_MOESM11_ESM.zip]

Archive with 8 entries (6 files):
- EV4/
- EV4/B/
- EV4/B/Cdc42 CA Bottom.tif
- EV4/B/Cdc42 CA Top.tif
- EV4/B/Cdc42 DN Bottom.tif
- EV4/B/Cdc42 DN Top.tif
- EV4/B/Cdc42 WT Bottom.tif
- EV4/B/Cdc42 WT Top.tif
