# Supplementary material for: CDC42 supports HBV entry by NTCP translocation to the plasma membrane and macropinocytosis
Source: EMBO Rep. 2025 Sep 15;26(21):5239–69. doi: 10.1038/s44319-025-00581-8 (PMC12592336; doi:10.1038/s44319-025-00581-8)
Supplement: Supplementary file 12 — Figure EV5 Source Data [file 44319_2025_581_MOESM12_ESM.zip]

Archive with 22 entries (18 files):
- EV5/
- EV5/A/
- EV5/A/CDC42-CA bottom.tif
- EV5/A/CDC42-CA top.tif
- EV5/A/CDC42-DN bottom.tif
- EV5/A/CDC42-DN top.tif
- EV5/A/Vector bottom.tif
- EV5/A/Vector-top.tif
- EV5/C/
- EV5/C/Bradykinin bottom.tif
- EV5/C/Bradykinin top.tif
- EV5/C/ML141 bottom.tif
- EV5/C/ML141 top.tif
- EV5/C/Untreatment bottom.tif
- EV5/C/Untreatment top.tif
- EV5/G/
- EV5/G/EIPA bottom.tif
- EV5/G/EIPA top.tif
- EV5/G/Untreatment bottom.tif
- EV5/G/Untreatment top.tif
- EV5/G/Wortmannin bottom.tif
- EV5/G/Wortmannin top.tif
